# Supplementary material for: Developing a Semantically Based Query Recommendation for an Electronic Medical Record Search Engine: Query Log Analysis and Design Implications
Source: JMIR Form Res. 2023 Sep 15;7:e45376. doi: 10.2196/45376 (PMC10541636; doi:10.2196/45376)
Supplement: Multimedia Appendix 1 [file formative_v7i1e45376_app1.xlsx]

## Sheet: JMIR_FormativeResearch_NLM2_v2_
log_id	user_id	scenario	order	query	terms	concepts	sbqr_status	expand_terms	results	entered_time
1000011536	U001	1	1	intracranial hemorrhage, edema	intracranial hemorrhage|edema	edema|intracranial hemorrhage	OFF	intracranial hemorrhage|edema	report76058.xml|report44832.xml|report51496.xml|report96215.xml|report86295.xml|report86296.xml|report32225.xml|report14115.xml|report14116.xml|report14127.xml|report32251.xml|report76056.xml|report76055.xml|report8497.xml|report7433.xml|report81092.xml|report94041.xml|report57866.xml|report51591.xml|report30702.xml|report53929.xml|report24109.xml|report16481.xml|report16830.xml|report75578.xml|r…	12:09:48
1000011541	U001	1	2	intracranial hemorrhage, edema	intracranial hemorrhage|edema	edema|intracranial hemorrhage	ON	edema|peripheral edema|swellings|third spacing|swell|puffy|swelled|edemas|interstitial edema|dropsy|soft tissue swelling|edematous|swollen|swelling|lower extremity edema|excess fluid|hydrops|pitting edema|puffiness|swells|third-spacing|generalized edema|soft tissue edema|lee|pitting|anasarca|edema - lesion|third space|intracranial hemorrhage|intracranial bleeding|subdural bleed|sdh|intracranial h…	report86295.xml|report86296.xml|report94041.xml|report24109.xml|report76058.xml|report82911.xml|report58117.xml|report47338.xml|report15140.xml|report739.xml|report14127.xml|report33646.xml|report29331.xml|report51496.xml|report96310.xml|report7225.xml|report6208.xml|report96215.xml|report14115.xml|report14116.xml|report62369.xml|report71550.xml|report22861.xml|report24369.xml|report34721.xml|rep…	12:10:21
1000011549	U001	1	3	intracranial hemorrhage, skull, hemisphere, matter	intracranial hemorrhage|skull|hemisphere|matter	intracranial hemorrhage|skull	ON	intracranial hemorrhage|intracranial bleeding|subdural bleed|sdh|intracranial hemorrhages|intraparenchymal hemorrhage|subdural hemorrhage|ich|subdural hematoma|intracranial bleed|intracerebral hemorrhage|skull|cranium|cranium bone|parietal bone|cranial|skull bone|calvarium|frontal bone|occipital bone|calvaria	report82083.xml|report64273.xml|report43195.xml|report14339.xml|report94349.xml|report42266.xml|report58117.xml|report42740.xml|report68503.xml|report40642.xml|report32158.xml|report16667.xml|report16371.xml|report50420.xml|report80137.xml|report25111.xml|report88249.xml|report11165.xml|report11857.xml|report94635.xml|report77017.xml|report48872.xml|report46567.xml|report62857.xml|report92112.xml…	12:10:51
1000011555	U001	1	4	intracranial hemorrhage, skull, hemisphere, matter	intracranial hemorrhage|skull|hemisphere|matter	intracranial hemorrhage|skull	OFF	intracranial hemorrhage|skull|hemisphere|matter	report16371.xml|report62857.xml|report32192.xml|report51496.xml|report69419.xml|report14902.xml|report80137.xml|report16928.xml|report70943.xml|report78863.xml|report14599.xml|report29795.xml|report40404.xml|report62369.xml|report30702.xml|report59714.xml|report24904.xml|report27553.xml|report33985.xml|report19708.xml|report88082.xml|report14636.xml|report65041.xml|report57398.xml|report61467.xml…	12:10:56
1000011565	U001	1	5	intracranial hemorrhage, skull, hemisphere, matter	intracranial hemorrhage|skull|hemisphere|matter	intracranial hemorrhage|skull	OFF	intracranial hemorrhage|skull|hemisphere|matter	report16371.xml|report62857.xml|report32192.xml|report51496.xml|report69419.xml|report14902.xml|report80137.xml|report16928.xml|report70943.xml|report78863.xml|report14599.xml|report29795.xml|report40404.xml|report62369.xml|report30702.xml|report59714.xml|report24904.xml|report27553.xml|report33985.xml|report19708.xml|report88082.xml|report14636.xml|report65041.xml|report57398.xml|report61467.xml…	12:11:32
1000011571	U001	1	6	intracranial hemorrhage, skull, hemisphere, matter	intracranial hemorrhage|skull|hemisphere|matter	intracranial hemorrhage|skull	OFF	intracranial hemorrhage|skull|hemisphere|matter	report16371.xml|report62857.xml|report32192.xml|report51496.xml|report69419.xml|report14902.xml|report80137.xml|report16928.xml|report70943.xml|report78863.xml|report14599.xml|report29795.xml|report40404.xml|report62369.xml|report30702.xml|report59714.xml|report24904.xml|report27553.xml|report33985.xml|report19708.xml|report88082.xml|report14636.xml|report65041.xml|report57398.xml|report61467.xml…	12:11:40
1000011575	U001	1	7	intracranial hemorrhage, skull, hemisphere, matter	intracranial hemorrhage|skull|hemisphere|matter	intracranial hemorrhage|skull	OFF	intracranial hemorrhage|skull|hemisphere|matter	report16371.xml|report62857.xml|report32192.xml|report51496.xml|report69419.xml|report14902.xml|report80137.xml|report16928.xml|report70943.xml|report78863.xml|report14599.xml|report29795.xml|report40404.xml|report62369.xml|report30702.xml|report59714.xml|report24904.xml|report27553.xml|report33985.xml|report19708.xml|report88082.xml|report14636.xml|report65041.xml|report57398.xml|report61467.xml…	12:11:41
1000011581	U001	1	8	intracranial hemorrhage, skull, hemisphere, matter	intracranial hemorrhage|skull|hemisphere|matter	intracranial hemorrhage|skull	OFF	intracranial hemorrhage|skull|hemisphere|matter	report16371.xml|report62857.xml|report32192.xml|report51496.xml|report69419.xml|report14902.xml|report80137.xml|report16928.xml|report70943.xml|report78863.xml|report14599.xml|report29795.xml|report40404.xml|report62369.xml|report30702.xml|report59714.xml|report24904.xml|report27553.xml|report33985.xml|report19708.xml|report88082.xml|report14636.xml|report65041.xml|report57398.xml|report61467.xml…	12:11:42
1000011584	U001	1	9	intracranial hemorrhage, skull, hemisphere, matter	intracranial hemorrhage|skull|hemisphere|matter	intracranial hemorrhage|skull	OFF	intracranial hemorrhage|skull|hemisphere|matter	report16371.xml|report62857.xml|report32192.xml|report51496.xml|report69419.xml|report14902.xml|report80137.xml|report16928.xml|report70943.xml|report78863.xml|report14599.xml|report29795.xml|report40404.xml|report62369.xml|report30702.xml|report59714.xml|report24904.xml|report27553.xml|report33985.xml|report19708.xml|report88082.xml|report14636.xml|report65041.xml|report57398.xml|report61467.xml…	12:11:42
1000011587	U001	1	10	intracranial hemorrhage, skull, hemisphere, matter	intracranial hemorrhage|skull|hemisphere|matter	intracranial hemorrhage|skull	OFF	intracranial hemorrhage|skull|hemisphere|matter	report16371.xml|report62857.xml|report32192.xml|report51496.xml|report69419.xml|report14902.xml|report80137.xml|report16928.xml|report70943.xml|report78863.xml|report14599.xml|report29795.xml|report40404.xml|report62369.xml|report30702.xml|report59714.xml|report24904.xml|report27553.xml|report33985.xml|report19708.xml|report88082.xml|report14636.xml|report65041.xml|report57398.xml|report61467.xml…	12:11:42
1000011590	U001	1	11	intracranial hemorrhage, skull, hemisphere, matter	intracranial hemorrhage|skull|hemisphere|matter	intracranial hemorrhage|skull	OFF	intracranial hemorrhage|skull|hemisphere|matter	report16371.xml|report62857.xml|report32192.xml|report51496.xml|report69419.xml|report14902.xml|report80137.xml|report16928.xml|report70943.xml|report78863.xml|report14599.xml|report29795.xml|report40404.xml|report62369.xml|report30702.xml|report59714.xml|report24904.xml|report27553.xml|report33985.xml|report19708.xml|report88082.xml|report14636.xml|report65041.xml|report57398.xml|report61467.xml…	12:11:43
1000011593	U001	1	12	intracranial hemorrhage, skull, hemisphere, matter	intracranial hemorrhage|skull|hemisphere|matter	intracranial hemorrhage|skull	ON	intracranial hemorrhage|intracranial bleeding|subdural bleed|sdh|intracranial hemorrhages|intraparenchymal hemorrhage|subdural hemorrhage|ich|subdural hematoma|intracranial bleed|intracerebral hemorrhage|skull|cranium|cranium bone|parietal bone|cranial|skull bone|calvarium|frontal bone|occipital bone|calvaria	report82083.xml|report64273.xml|report43195.xml|report14339.xml|report94349.xml|report42266.xml|report58117.xml|report42740.xml|report68503.xml|report40642.xml|report32158.xml|report16667.xml|report16371.xml|report50420.xml|report80137.xml|report25111.xml|report88249.xml|report11165.xml|report11857.xml|report94635.xml|report77017.xml|report48872.xml|report46567.xml|report62857.xml|report92112.xml…	12:11:43
1000011594	U001	1	13	intracranial hemorrhage, skull, hemisphere, matter	intracranial hemorrhage|skull|hemisphere|matter	intracranial hemorrhage|skull	OFF	intracranial hemorrhage|skull|hemisphere|matter	report16371.xml|report62857.xml|report32192.xml|report51496.xml|report69419.xml|report14902.xml|report80137.xml|report16928.xml|report70943.xml|report78863.xml|report14599.xml|report29795.xml|report40404.xml|report62369.xml|report30702.xml|report59714.xml|report24904.xml|report27553.xml|report33985.xml|report19708.xml|report88082.xml|report14636.xml|report65041.xml|report57398.xml|report61467.xml…	12:11:44
1000011595	U001	1	14	intracranial hemorrhage, skull, hemisphere, matter	intracranial hemorrhage|skull|hemisphere|matter	intracranial hemorrhage|skull	OFF	intracranial hemorrhage|skull|hemisphere|matter	report16371.xml|report62857.xml|report32192.xml|report51496.xml|report69419.xml|report14902.xml|report80137.xml|report16928.xml|report70943.xml|report78863.xml|report14599.xml|report29795.xml|report40404.xml|report62369.xml|report30702.xml|report59714.xml|report24904.xml|report27553.xml|report33985.xml|report19708.xml|report88082.xml|report14636.xml|report65041.xml|report57398.xml|report61467.xml…	12:11:44
1000011603	U001	1	15	intracranial hemorrhage, skull, hemisphere, trauma	intracranial hemorrhage|skull|hemisphere|trauma	intracranial hemorrhage|skull|trauma	OFF	intracranial hemorrhage|skull|hemisphere|trauma	report14902.xml|report70943.xml|report78863.xml|report14599.xml|report24109.xml|report33985.xml|report61467.xml|report13890.xml|report13891.xml|report86161.xml|report88070.xml|report43879.xml|report67726.xml|report30037.xml|report75190.xml|report69249.xml|report86295.xml|report86296.xml|report8719.xml|report42801.xml|report14115.xml|report14116.xml|report35863.xml|report38818.xml|report91314.xml|…	12:12:14
1000011621	U001	1	16	intracranial hemorrhage, skull, hemisphere, trauma, fracture	intracranial hemorrhage|skull|hemisphere|trauma|fracture	fracture|intracranial hemorrhage|skull|trauma	OFF	intracranial hemorrhage|skull|hemisphere|trauma|fracture	report70943.xml|report78863.xml|report14902.xml|report14599.xml|report86161.xml|report33985.xml|report14115.xml|report14116.xml|report13890.xml|report13891.xml|report8719.xml|report24109.xml|report35863.xml|report75190.xml|report61467.xml|report94647.xml|report94648.xml|report64855.xml|report86295.xml|report86296.xml|report43879.xml|report42801.xml|report67005.xml|report14125.xml|report30037.xml|…	12:13:06
1000011629	U001	1	17	intracranial hemorrhage, skull, hemisphere, trauma, fracture	intracranial hemorrhage|skull|hemisphere|trauma|fracture	fracture|intracranial hemorrhage|skull|trauma	OFF	intracranial hemorrhage|skull|hemisphere|trauma|fracture	report70943.xml|report78863.xml|report14902.xml|report14599.xml|report86161.xml|report33985.xml|report14115.xml|report14116.xml|report13890.xml|report13891.xml|report8719.xml|report24109.xml|report35863.xml|report75190.xml|report61467.xml|report94647.xml|report94648.xml|report64855.xml|report86295.xml|report86296.xml|report43879.xml|report42801.xml|report67005.xml|report14125.xml|report30037.xml|…	12:13:17
1000011637	U001	1	18	intracranial hemorrhage, skull, hemisphere, trauma, fracture	intracranial hemorrhage|skull|hemisphere|trauma|fracture	fracture|intracranial hemorrhage|skull|trauma	OFF	intracranial hemorrhage|skull|hemisphere|trauma|fracture	report70943.xml|report78863.xml|report14902.xml|report14599.xml|report86161.xml|report33985.xml|report14115.xml|report14116.xml|report13890.xml|report13891.xml|report8719.xml|report24109.xml|report35863.xml|report75190.xml|report61467.xml|report94647.xml|report94648.xml|report64855.xml|report86295.xml|report86296.xml|report43879.xml|report42801.xml|report67005.xml|report14125.xml|report30037.xml|…	12:13:17
1000011638	U001	1	19	intracranial hemorrhage, skull, hemisphere, trauma, fracture	intracranial hemorrhage|skull|hemisphere|trauma|fracture	fracture|intracranial hemorrhage|skull|trauma	ON		report58560.xml|report78863.xml|report14902.xml|report86161.xml|report33985.xml|report14115.xml|report14116.xml|report13890.xml|report13891.xml|report8719.xml|report35863.xml|report75190.xml|report61467.xml|report94647.xml|report94648.xml|report64855.xml|report86295.xml|report43879.xml|report42801.xml|report67005.xml|report14125.xml|report30037.xml|report69249.xml|report40582.xml|report96374.xml|…	12:13:18
1000011641	U001	1	20	intracranial hemorrhage, skull, hemisphere, trauma, fracture	intracranial hemorrhage|skull|hemisphere|trauma|fracture	fracture|intracranial hemorrhage|skull|trauma	OFF	intracranial hemorrhage|skull|hemisphere|trauma|fracture	report70943.xml|report78863.xml|report14902.xml|report14599.xml|report86161.xml|report33985.xml|report14115.xml|report14116.xml|report13890.xml|report13891.xml|report8719.xml|report24109.xml|report35863.xml|report75190.xml|report61467.xml|report94647.xml|report94648.xml|report64855.xml|report86295.xml|report86296.xml|report43879.xml|report42801.xml|report67005.xml|report14125.xml|report30037.xml|…	12:13:18
1000011642	U001	1	21	intracranial hemorrhage, skull, hemisphere, trauma, fracture	intracranial hemorrhage|skull|hemisphere|trauma|fracture	fracture|intracranial hemorrhage|skull|trauma	ON	fracture|fx|fractures|fractured bone|fractured|fracturing|fracture bone|broken bones|bone fracture|broken bone|intracranial hemorrhage|intracranial bleeding|subdural bleed|sdh|intracranial hemorrhages|intraparenchymal hemorrhage|subdural hemorrhage|ich|subdural hematoma|intracranial bleed|intracerebral hemorrhage|skull|cranium|cranium bone|parietal bone|cranial|skull bone|calvarium|frontal bone|o…	report37812.xml|report82083.xml|report16371.xml|report76372.xml|report76099.xml|report41346.xml|report80158.xml|report42266.xml|report40642.xml|report32158.xml|report8719.xml|report72617.xml|report68804.xml|report70943.xml|report41196.xml|report50420.xml|report78863.xml|report9353.xml|report88249.xml|report14902.xml|report42740.xml|report62857.xml|report14599.xml|report23826.xml|report75190.xml|r…	12:13:19
1000011644	U001	1	22	intracranial hemorrhage, skull, hemisphere, trauma, fracture	intracranial hemorrhage|skull|hemisphere|trauma|fracture	fracture|intracranial hemorrhage|skull|trauma	OFF	intracranial hemorrhage|skull|hemisphere|trauma|fracture	report70943.xml|report78863.xml|report14902.xml|report14599.xml|report86161.xml|report33985.xml|report14115.xml|report14116.xml|report13890.xml|report13891.xml|report8719.xml|report24109.xml|report35863.xml|report75190.xml|report61467.xml|report94647.xml|report94648.xml|report64855.xml|report86295.xml|report86296.xml|report43879.xml|report42801.xml|report67005.xml|report14125.xml|report30037.xml|…	12:13:20
1000011650	U001	1	23	intracranial hemorrhage, skull, hemisphere, trauma, fracture	intracranial hemorrhage|skull|hemisphere|trauma|fracture	fracture|intracranial hemorrhage|skull|trauma	OFF	intracranial hemorrhage|skull|hemisphere|trauma|fracture	report70943.xml|report78863.xml|report14902.xml|report14599.xml|report86161.xml|report33985.xml|report14115.xml|report14116.xml|report13890.xml|report13891.xml|report8719.xml|report24109.xml|report35863.xml|report75190.xml|report61467.xml|report94647.xml|report94648.xml|report64855.xml|report86295.xml|report86296.xml|report43879.xml|report42801.xml|report67005.xml|report14125.xml|report30037.xml|…	12:13:20
1000011656	U001	1	24	intracranial hemorrhage, skull, hemisphere, trauma, fracture	intracranial hemorrhage|skull|hemisphere|trauma|fracture	fracture|intracranial hemorrhage|skull|trauma	OFF	intracranial hemorrhage|skull|hemisphere|trauma|fracture	report70943.xml|report78863.xml|report14902.xml|report14599.xml|report86161.xml|report33985.xml|report14115.xml|report14116.xml|report13890.xml|report13891.xml|report8719.xml|report24109.xml|report35863.xml|report75190.xml|report61467.xml|report94647.xml|report94648.xml|report64855.xml|report86295.xml|report86296.xml|report43879.xml|report42801.xml|report67005.xml|report14125.xml|report30037.xml|…	12:13:21
1000011657	U001	1	25	intracranial hemorrhage, skull, hemisphere, trauma, fracture	intracranial hemorrhage|skull|hemisphere|trauma|fracture	fracture|intracranial hemorrhage|skull|trauma	OFF	intracranial hemorrhage|skull|hemisphere|trauma|fracture	report70943.xml|report78863.xml|report14902.xml|report14599.xml|report86161.xml|report33985.xml|report14115.xml|report14116.xml|report13890.xml|report13891.xml|report8719.xml|report24109.xml|report35863.xml|report75190.xml|report61467.xml|report94647.xml|report94648.xml|report64855.xml|report86295.xml|report86296.xml|report43879.xml|report42801.xml|report67005.xml|report14125.xml|report30037.xml|…	12:13:21
1000011659	U001	1	26	intracranial hemorrhage, skull, hemisphere, trauma, fracture	intracranial hemorrhage|skull|hemisphere|trauma|fracture	fracture|intracranial hemorrhage|skull|trauma	OFF	intracranial hemorrhage|skull|hemisphere|trauma|fracture	report70943.xml|report78863.xml|report14902.xml|report14599.xml|report86161.xml|report33985.xml|report14115.xml|report14116.xml|report13890.xml|report13891.xml|report8719.xml|report24109.xml|report35863.xml|report75190.xml|report61467.xml|report94647.xml|report94648.xml|report64855.xml|report86295.xml|report86296.xml|report43879.xml|report42801.xml|report67005.xml|report14125.xml|report30037.xml|…	12:13:22
1000011663	U001	1	27	intracranial hemorrhage, skull, hemisphere, trauma, fracture	intracranial hemorrhage|skull|hemisphere|trauma|fracture	fracture|intracranial hemorrhage|skull|trauma	OFF	intracranial hemorrhage|skull|hemisphere|trauma|fracture	report70943.xml|report78863.xml|report14902.xml|report14599.xml|report86161.xml|report33985.xml|report14115.xml|report14116.xml|report13890.xml|report13891.xml|report8719.xml|report24109.xml|report35863.xml|report75190.xml|report61467.xml|report94647.xml|report94648.xml|report64855.xml|report86295.xml|report86296.xml|report43879.xml|report42801.xml|report67005.xml|report14125.xml|report30037.xml|…	12:13:22
1000011665	U001	1	28	intracranial hemorrhage, skull, hemisphere, trauma, fracture	intracranial hemorrhage|skull|hemisphere|trauma|fracture	fracture|intracranial hemorrhage|skull|trauma	OFF	intracranial hemorrhage|skull|hemisphere|trauma|fracture	report70943.xml|report78863.xml|report14902.xml|report14599.xml|report86161.xml|report33985.xml|report14115.xml|report14116.xml|report13890.xml|report13891.xml|report8719.xml|report24109.xml|report35863.xml|report75190.xml|report61467.xml|report94647.xml|report94648.xml|report64855.xml|report86295.xml|report86296.xml|report43879.xml|report42801.xml|report67005.xml|report14125.xml|report30037.xml|…	12:13:22
1000011666	U001	1	29	intracranial hemorrhage, skull, hemisphere, trauma, fracture	intracranial hemorrhage|skull|hemisphere|trauma|fracture	fracture|intracranial hemorrhage|skull|trauma	OFF	intracranial hemorrhage|skull|hemisphere|trauma|fracture	report70943.xml|report78863.xml|report14902.xml|report14599.xml|report86161.xml|report33985.xml|report14115.xml|report14116.xml|report13890.xml|report13891.xml|report8719.xml|report24109.xml|report35863.xml|report75190.xml|report61467.xml|report94647.xml|report94648.xml|report64855.xml|report86295.xml|report86296.xml|report43879.xml|report42801.xml|report67005.xml|report14125.xml|report30037.xml|…	12:13:22
1000011668	U001	1	30	intracranial hemorrhage, skull, hemisphere, trauma, fracture	intracranial hemorrhage|skull|hemisphere|trauma|fracture	fracture|intracranial hemorrhage|skull|trauma	OFF	intracranial hemorrhage|skull|hemisphere|trauma|fracture	report70943.xml|report78863.xml|report14902.xml|report14599.xml|report86161.xml|report33985.xml|report14115.xml|report14116.xml|report13890.xml|report13891.xml|report8719.xml|report24109.xml|report35863.xml|report75190.xml|report61467.xml|report94647.xml|report94648.xml|report64855.xml|report86295.xml|report86296.xml|report43879.xml|report42801.xml|report67005.xml|report14125.xml|report30037.xml|…	12:13:23
1000011672	U001	1	31	intracranial hemorrhage, skull, hemisphere, trauma, fracture	intracranial hemorrhage|skull|hemisphere|trauma|fracture	fracture|intracranial hemorrhage|skull|trauma	OFF	intracranial hemorrhage|skull|hemisphere|trauma|fracture	report70943.xml|report78863.xml|report14902.xml|report14599.xml|report86161.xml|report33985.xml|report14115.xml|report14116.xml|report13890.xml|report13891.xml|report8719.xml|report24109.xml|report35863.xml|report75190.xml|report61467.xml|report94647.xml|report94648.xml|report64855.xml|report86295.xml|report86296.xml|report43879.xml|report42801.xml|report67005.xml|report14125.xml|report30037.xml|…	12:13:23
1000011678	U001	1	32	intracranial hemorrhage, skull, hemisphere, trauma, fracture	intracranial hemorrhage|skull|hemisphere|trauma|fracture	fracture|intracranial hemorrhage|skull|trauma	ON	fracture|fx|fractures|fractured bone|fractured|fracturing|fracture bone|broken bones|bone fracture|broken bone|intracranial hemorrhage|intracranial bleeding|subdural bleed|sdh|intracranial hemorrhages|intraparenchymal hemorrhage|subdural hemorrhage|ich|subdural hematoma|intracranial bleed|intracerebral hemorrhage|skull|cranium|cranium bone|parietal bone|cranial|skull bone|calvarium|frontal bone|o…	report37812.xml|report82083.xml|report16371.xml|report76372.xml|report76099.xml|report41346.xml|report80158.xml|report42266.xml|report40642.xml|report32158.xml|report8719.xml|report72617.xml|report68804.xml|report70943.xml|report41196.xml|report50420.xml|report78863.xml|report9353.xml|report88249.xml|report14902.xml|report42740.xml|report62857.xml|report14599.xml|report23826.xml|report75190.xml|r…	12:13:25
1000011679	U001	1	33	intracranial hemorrhage, skull, hemisphere, trauma, fracture	intracranial hemorrhage|skull|hemisphere|trauma|fracture	fracture|intracranial hemorrhage|skull|trauma	OFF	intracranial hemorrhage|skull|hemisphere|trauma|fracture	report70943.xml|report78863.xml|report14902.xml|report14599.xml|report86161.xml|report33985.xml|report14115.xml|report14116.xml|report13890.xml|report13891.xml|report8719.xml|report24109.xml|report35863.xml|report75190.xml|report61467.xml|report94647.xml|report94648.xml|report64855.xml|report86295.xml|report86296.xml|report43879.xml|report42801.xml|report67005.xml|report14125.xml|report30037.xml|…	12:13:26
1000011685	U001	1	34	intracranial hemorrhage, skull, hemisphere, trauma, fracture	intracranial hemorrhage|skull|hemisphere|trauma|fracture	fracture|intracranial hemorrhage|skull|trauma	OFF	intracranial hemorrhage|skull|hemisphere|trauma|fracture	report70943.xml|report78863.xml|report14902.xml|report14599.xml|report86161.xml|report33985.xml|report14115.xml|report14116.xml|report13890.xml|report13891.xml|report8719.xml|report24109.xml|report35863.xml|report75190.xml|report61467.xml|report94647.xml|report94648.xml|report64855.xml|report86295.xml|report86296.xml|report43879.xml|report42801.xml|report67005.xml|report14125.xml|report30037.xml|…	12:14:10
1000011694	U001	2	1	carcinoma, dcis, cancer, ductal, invade	carcinoma|dcis|cancer|ductal|invade	cancer|carcinoma|dcis|invade	OFF	carcinoma|dcis|cancer|ductal|invade	report59261.xml|report27007.xml|report53477.xml|report59512.xml|report65599.xml|report84780.xml|report35362.xml|report12823.xml|report12824.xml|report82406.xml|report42897.xml|report26260.xml|report59065.xml|report47695.xml|report43120.xml|report46658.xml|report38376.xml|report73439.xml|report42431.xml|report17853.xml|report81724.xml|report33473.xml|report32480.xml|report32405.xml|report85616.xml…	12:14:42
1000011701	U001	2	2	carcinoma, dcis, cancer, ductal, invade	carcinoma|dcis|cancer|ductal|invade	cancer|carcinoma|dcis|invade	OFF	carcinoma|dcis|cancer|ductal|invade	report59261.xml|report27007.xml|report53477.xml|report59512.xml|report65599.xml|report84780.xml|report35362.xml|report12823.xml|report12824.xml|report82406.xml|report42897.xml|report26260.xml|report59065.xml|report47695.xml|report43120.xml|report46658.xml|report38376.xml|report73439.xml|report42431.xml|report17853.xml|report81724.xml|report33473.xml|report32480.xml|report32405.xml|report85616.xml…	12:15:04
1000011704	U001	2	3	carcinoma, dcis, cancer, ductal, invade	carcinoma|dcis|cancer|ductal|invade	cancer|carcinoma|dcis|invade	OFF	carcinoma|dcis|cancer|ductal|invade	report59261.xml|report27007.xml|report53477.xml|report59512.xml|report65599.xml|report84780.xml|report35362.xml|report12823.xml|report12824.xml|report82406.xml|report42897.xml|report26260.xml|report59065.xml|report47695.xml|report43120.xml|report46658.xml|report38376.xml|report73439.xml|report42431.xml|report17853.xml|report81724.xml|report33473.xml|report32480.xml|report32405.xml|report85616.xml…	12:15:04
1000011707	U001	2	4	carcinoma, dcis, cancer, ductal, invade	carcinoma|dcis|cancer|ductal|invade	cancer|carcinoma|dcis|invade	OFF	carcinoma|dcis|cancer|ductal|invade	report59261.xml|report27007.xml|report53477.xml|report59512.xml|report65599.xml|report84780.xml|report35362.xml|report12823.xml|report12824.xml|report82406.xml|report42897.xml|report26260.xml|report59065.xml|report47695.xml|report43120.xml|report46658.xml|report38376.xml|report73439.xml|report42431.xml|report17853.xml|report81724.xml|report33473.xml|report32480.xml|report32405.xml|report85616.xml…	12:15:04
1000011710	U001	2	5	carcinoma, dcis, cancer, ductal, invade	carcinoma|dcis|cancer|ductal|invade	cancer|carcinoma|dcis|invade	OFF	carcinoma|dcis|cancer|ductal|invade	report59261.xml|report27007.xml|report53477.xml|report59512.xml|report65599.xml|report84780.xml|report35362.xml|report12823.xml|report12824.xml|report82406.xml|report42897.xml|report26260.xml|report59065.xml|report47695.xml|report43120.xml|report46658.xml|report38376.xml|report73439.xml|report42431.xml|report17853.xml|report81724.xml|report33473.xml|report32480.xml|report32405.xml|report85616.xml…	12:15:05
1000011713	U001	2	6	carcinoma, dcis, cancer, ductal, invade	carcinoma|dcis|cancer|ductal|invade	cancer|carcinoma|dcis|invade	OFF	carcinoma|dcis|cancer|ductal|invade	report59261.xml|report27007.xml|report53477.xml|report59512.xml|report65599.xml|report84780.xml|report35362.xml|report12823.xml|report12824.xml|report82406.xml|report42897.xml|report26260.xml|report59065.xml|report47695.xml|report43120.xml|report46658.xml|report38376.xml|report73439.xml|report42431.xml|report17853.xml|report81724.xml|report33473.xml|report32480.xml|report32405.xml|report85616.xml…	12:15:05
1000011716	U001	2	7	carcinoma, dcis, cancer, ductal, invade	carcinoma|dcis|cancer|ductal|invade	cancer|carcinoma|dcis|invade	OFF	carcinoma|dcis|cancer|ductal|invade	report59261.xml|report27007.xml|report53477.xml|report59512.xml|report65599.xml|report84780.xml|report35362.xml|report12823.xml|report12824.xml|report82406.xml|report42897.xml|report26260.xml|report59065.xml|report47695.xml|report43120.xml|report46658.xml|report38376.xml|report73439.xml|report42431.xml|report17853.xml|report81724.xml|report33473.xml|report32480.xml|report32405.xml|report85616.xml…	12:15:05
1000011719	U001	2	8	carcinoma, dcis, cancer, ductal, invade	carcinoma|dcis|cancer|ductal|invade	cancer|carcinoma|dcis|invade	OFF	carcinoma|dcis|cancer|ductal|invade	report59261.xml|report27007.xml|report53477.xml|report59512.xml|report65599.xml|report84780.xml|report35362.xml|report12823.xml|report12824.xml|report82406.xml|report42897.xml|report26260.xml|report59065.xml|report47695.xml|report43120.xml|report46658.xml|report38376.xml|report73439.xml|report42431.xml|report17853.xml|report81724.xml|report33473.xml|report32480.xml|report32405.xml|report85616.xml…	12:15:05
1000011722	U001	2	9	carcinoma, dcis, cancer, ductal, invade	carcinoma|dcis|cancer|ductal|invade	cancer|carcinoma|dcis|invade	OFF	carcinoma|dcis|cancer|ductal|invade	report59261.xml|report27007.xml|report53477.xml|report59512.xml|report65599.xml|report84780.xml|report35362.xml|report12823.xml|report12824.xml|report82406.xml|report42897.xml|report26260.xml|report59065.xml|report47695.xml|report43120.xml|report46658.xml|report38376.xml|report73439.xml|report42431.xml|report17853.xml|report81724.xml|report33473.xml|report32480.xml|report32405.xml|report85616.xml…	12:15:06
1000011725	U001	2	10	carcinoma, dcis, cancer, ductal, invade	carcinoma|dcis|cancer|ductal|invade	cancer|carcinoma|dcis|invade	OFF	carcinoma|dcis|cancer|ductal|invade	report59261.xml|report27007.xml|report53477.xml|report59512.xml|report65599.xml|report84780.xml|report35362.xml|report12823.xml|report12824.xml|report82406.xml|report42897.xml|report26260.xml|report59065.xml|report47695.xml|report43120.xml|report46658.xml|report38376.xml|report73439.xml|report42431.xml|report17853.xml|report81724.xml|report33473.xml|report32480.xml|report32405.xml|report85616.xml…	12:15:06
1000011728	U001	2	11	carcinoma, dcis, cancer, ductal, invade	carcinoma|dcis|cancer|ductal|invade	cancer|carcinoma|dcis|invade	OFF	carcinoma|dcis|cancer|ductal|invade	report59261.xml|report27007.xml|report53477.xml|report59512.xml|report65599.xml|report84780.xml|report35362.xml|report12823.xml|report12824.xml|report82406.xml|report42897.xml|report26260.xml|report59065.xml|report47695.xml|report43120.xml|report46658.xml|report38376.xml|report73439.xml|report42431.xml|report17853.xml|report81724.xml|report33473.xml|report32480.xml|report32405.xml|report85616.xml…	12:15:06
1000011731	U001	2	12	carcinoma, dcis, cancer, ductal, invade	carcinoma|dcis|cancer|ductal|invade	cancer|carcinoma|dcis|invade	OFF	carcinoma|dcis|cancer|ductal|invade	report59261.xml|report27007.xml|report53477.xml|report59512.xml|report65599.xml|report84780.xml|report35362.xml|report12823.xml|report12824.xml|report82406.xml|report42897.xml|report26260.xml|report59065.xml|report47695.xml|report43120.xml|report46658.xml|report38376.xml|report73439.xml|report42431.xml|report17853.xml|report81724.xml|report33473.xml|report32480.xml|report32405.xml|report85616.xml…	12:15:07
1000011734	U001	2	13	carcinoma, dcis, cancer, ductal, invade	carcinoma|dcis|cancer|ductal|invade	cancer|carcinoma|dcis|invade	OFF	carcinoma|dcis|cancer|ductal|invade	report59261.xml|report27007.xml|report53477.xml|report59512.xml|report65599.xml|report84780.xml|report35362.xml|report12823.xml|report12824.xml|report82406.xml|report42897.xml|report26260.xml|report59065.xml|report47695.xml|report43120.xml|report46658.xml|report38376.xml|report73439.xml|report42431.xml|report17853.xml|report81724.xml|report33473.xml|report32480.xml|report32405.xml|report85616.xml…	12:15:07
1000011737	U001	2	14	carcinoma, dcis, cancer, ductal, invade	carcinoma|dcis|cancer|ductal|invade	cancer|carcinoma|dcis|invade	ON	cancer|primary cancer|neoplasm|malignant|neoplasms|malignant tumor|malig|bone cancer|neoplasm, malignant|ca|tumor|leukemia|wm|hepatoma|tumor, malignant|malignancies|malignant neoplasm|malignant tumors|osteosarcoma|hepatocellular carcinoma|tumors|waldenstrom's macroglobulinemia|onco|hcc|carcinomas|crab|waldenstrom macroglobulinemia|chondrosarcoma|leukemic|cancers|liver cancer|malignancy|malignacy|…	report26260.xml|report27007.xml|report1952.xml|report42591.xml|report93291.xml|report53477.xml|report59261.xml|report72215.xml|report82179.xml|report73289.xml|report1794.xml|report53823.xml|report24134.xml|report20062.xml|report33950.xml|report33951.xml|report64727.xml|report94809.xml|report68942.xml|report21066.xml|report64828.xml|report64827.xml|report33473.xml|report54375.xml|report54376.xml|r…	12:15:08
1000011740	U001	2	15	carcinoma, dcis, cancer, ductal, invade	carcinoma|dcis|cancer|ductal|invade	cancer|carcinoma|dcis|invade	OFF	carcinoma|dcis|cancer|ductal|invade	report59261.xml|report27007.xml|report53477.xml|report59512.xml|report65599.xml|report84780.xml|report35362.xml|report12823.xml|report12824.xml|report82406.xml|report42897.xml|report26260.xml|report59065.xml|report47695.xml|report43120.xml|report46658.xml|report38376.xml|report73439.xml|report42431.xml|report17853.xml|report81724.xml|report33473.xml|report32480.xml|report32405.xml|report85616.xml…	12:15:08
1000011741	U001	2	16	carcinoma, dcis, cancer, ductal, invade	carcinoma|dcis|cancer|ductal|invade	cancer|carcinoma|dcis|invade	ON	cancer|primary cancer|neoplasm|malignant|neoplasms|malignant tumor|malig|bone cancer|neoplasm, malignant|ca|tumor|leukemia|wm|hepatoma|tumor, malignant|malignancies|malignant neoplasm|malignant tumors|osteosarcoma|hepatocellular carcinoma|tumors|waldenstrom's macroglobulinemia|onco|hcc|carcinomas|crab|waldenstrom macroglobulinemia|chondrosarcoma|leukemic|cancers|liver cancer|malignancy|malignacy|…	report26260.xml|report27007.xml|report1952.xml|report42591.xml|report93291.xml|report53477.xml|report59261.xml|report72215.xml|report82179.xml|report73289.xml|report1794.xml|report53823.xml|report24134.xml|report20062.xml|report33950.xml|report33951.xml|report64727.xml|report94809.xml|report68942.xml|report21066.xml|report64828.xml|report64827.xml|report33473.xml|report54375.xml|report54376.xml|r…	12:15:09
1000011757	U001	3	1	stress, anxiety, depression, smoke, cigarette, years	stress|anxiety|depression|smoke|cigarette|years	anxiety|cigarette|depression|smoke|stress	ON	anxiety|sad|sp|anxiety reaction|anxiety disorders|anxiousness|gad|anxious|general anxiety disorder|anxiety disorder nos|has|social anxiety disorder|anxiety disorder|anxieties|generalized anxiety disorder|cigarette|cigars|tobacco|tob|pipes|packs|pack years|cigarettes per day|packs per day|py|pack history|pack-years|cigar|pack year|pack year smoker|cigarrettes|cigarettes|pack-year|smoker|ppd|pack-y…	report18304.xml|report66601.xml|report40333.xml|report83230.xml|report10600.xml|report22516.xml|report75625.xml|report14788.xml|report14803.xml|report77554.xml|report92411.xml|report71431.xml|report84327.xml|report18335.xml|report41264.xml|report62773.xml|report68670.xml|report35712.xml|report26345.xml|report82513.xml|report6003.xml|report32811.xml|report30493.xml|report31467.xml|report86194.xml|…	12:16:25
1000011761	U001	3	2	stress, anxiety, depression, smoke, cigarette, years	stress|anxiety|depression|smoke|cigarette|years	anxiety|cigarette|depression|smoke|stress	OFF	stress|anxiety|depression|smoke|cigarette|years	report82772.xml|report51633.xml|report37963.xml|report21405.xml|report18335.xml|report3819.xml|report13078.xml|report57061.xml|report26345.xml|report29514.xml|report68663.xml|report49772.xml|report43770.xml|report31467.xml|report16210.xml|report16211.xml|report72782.xml|report71752.xml|report92411.xml|report8545.xml|report31408.xml|report42656.xml|report54053.xml|report41776.xml|report63013.xml|r…	12:16:27
1000011770	U001	3	3	stress, anxiety, depression, smoke, cigarette, years	stress|anxiety|depression|smoke|cigarette|years	anxiety|cigarette|depression|smoke|stress	OFF	stress|anxiety|depression|smoke|cigarette|years	report82772.xml|report51633.xml|report37963.xml|report21405.xml|report18335.xml|report3819.xml|report13078.xml|report57061.xml|report26345.xml|report29514.xml|report68663.xml|report49772.xml|report43770.xml|report31467.xml|report16210.xml|report16211.xml|report72782.xml|report71752.xml|report92411.xml|report8545.xml|report31408.xml|report42656.xml|report54053.xml|report41776.xml|report63013.xml|r…	12:16:55
1000011772	U001	3	4	stress, anxiety, depression, smoke, cigarette, years	stress|anxiety|depression|smoke|cigarette|years	anxiety|cigarette|depression|smoke|stress	ON	anxiety|sad|sp|anxiety reaction|anxiety disorders|anxiousness|gad|anxious|general anxiety disorder|anxiety disorder nos|has|social anxiety disorder|anxiety disorder|anxieties|generalized anxiety disorder|cigarette|cigars|tobacco|tob|pipes|packs|pack years|cigarettes per day|packs per day|py|pack history|pack-years|cigar|pack year|pack year smoker|cigarrettes|cigarettes|pack-year|smoker|ppd|pack-y…	report18304.xml|report66601.xml|report40333.xml|report83230.xml|report10600.xml|report22516.xml|report75625.xml|report14788.xml|report14803.xml|report77554.xml|report92411.xml|report71431.xml|report84327.xml|report18335.xml|report41264.xml|report62773.xml|report68670.xml|report35712.xml|report26345.xml|report82513.xml|report6003.xml|report32811.xml|report30493.xml|report31467.xml|report86194.xml|…	12:16:56
1000011777	U001	4	1	weight, herbs, walking, exercise,	weight|herbs|walking|exercise|	exercise|walking|weight	ON	exercise|exs|physical activity|physical activities|exercises|exercises, physical|physical conditioning|exercise, physical|walking|walked|walks|walk|gait|ambulate|weight|weighing|bw|weighted|wt|weights|weighting|usual body weight|wieght|body weight|ideal body weight|wt.	report31418.xml|report47252.xml|report34097.xml|report87960.xml|report16458.xml|report72985.xml|report7963.xml|report48.xml|report46012.xml|report56099.xml|report9486.xml|report65602.xml|report93584.xml|report94265.xml|report89787.xml|report12772.xml|report82513.xml|report41572.xml|report82486.xml|report87164.xml|report64736.xml|report25228.xml|report31790.xml|report51928.xml|report93365.xml|repo…	12:18:03
1000011784	U001	4	2	weight, herbs, walking, exercise,	weight|herbs|walking|exercise|	exercise|walking|weight	OFF	weight|herbs|walking|exercise|	report7963.xml|report34328.xml|report45130.xml|report56099.xml|report72985.xml|report46012.xml|report8262.xml|report78048.xml|report21172.xml|report10074.xml|report48170.xml|report64736.xml|report47937.xml|report24159.xml|report675.xml|report93100.xml|report94265.xml|report34097.xml|report12772.xml|report83460.xml|report57061.xml|report80758.xml|report27048.xml|report84927.xml|report41577.xml|rep…	12:18:23
1000011791	U001	4	3	weight, herbs, walking, exercise,	weight|herbs|walking|exercise|	exercise|walking|weight	OFF	weight|herbs|walking|exercise|	report7963.xml|report34328.xml|report45130.xml|report56099.xml|report72985.xml|report46012.xml|report8262.xml|report78048.xml|report21172.xml|report10074.xml|report48170.xml|report64736.xml|report47937.xml|report24159.xml|report675.xml|report93100.xml|report94265.xml|report34097.xml|report12772.xml|report83460.xml|report57061.xml|report80758.xml|report27048.xml|report84927.xml|report41577.xml|rep…	12:18:35
1000011794	U001	4	4	weight, herbs, walking, exercise,	weight|herbs|walking|exercise|	exercise|walking|weight	OFF	weight|herbs|walking|exercise|	report7963.xml|report34328.xml|report45130.xml|report56099.xml|report72985.xml|report46012.xml|report8262.xml|report78048.xml|report21172.xml|report10074.xml|report48170.xml|report64736.xml|report47937.xml|report24159.xml|report675.xml|report93100.xml|report94265.xml|report34097.xml|report12772.xml|report83460.xml|report57061.xml|report80758.xml|report27048.xml|report84927.xml|report41577.xml|rep…	12:18:35
1000011797	U001	4	5	weight, herbs, walking, exercise,	weight|herbs|walking|exercise|	exercise|walking|weight	OFF	weight|herbs|walking|exercise|	report7963.xml|report34328.xml|report45130.xml|report56099.xml|report72985.xml|report46012.xml|report8262.xml|report78048.xml|report21172.xml|report10074.xml|report48170.xml|report64736.xml|report47937.xml|report24159.xml|report675.xml|report93100.xml|report94265.xml|report34097.xml|report12772.xml|report83460.xml|report57061.xml|report80758.xml|report27048.xml|report84927.xml|report41577.xml|rep…	12:18:36
1000011799	U001	4	6	weight, herbs, walking, exercise,	weight|herbs|walking|exercise|	exercise|walking|weight	ON	exercise|exs|physical activity|physical activities|exercises|exercises, physical|physical conditioning|exercise, physical|walking|walked|walks|walk|gait|ambulate|weight|weighing|bw|weighted|wt|weights|weighting|usual body weight|wieght|body weight|ideal body weight|wt.	report31418.xml|report47252.xml|report34097.xml|report87960.xml|report16458.xml|report72985.xml|report7963.xml|report48.xml|report46012.xml|report56099.xml|report9486.xml|report65602.xml|report93584.xml|report94265.xml|report89787.xml|report12772.xml|report82513.xml|report41572.xml|report82486.xml|report87164.xml|report64736.xml|report25228.xml|report31790.xml|report51928.xml|report93365.xml|repo…	12:18:36
1000011803	U001	4	7	weight, herbs, walking, exercise,	weight|herbs|walking|exercise|	exercise|walking|weight	OFF	weight|herbs|walking|exercise|	report7963.xml|report34328.xml|report45130.xml|report56099.xml|report72985.xml|report46012.xml|report8262.xml|report78048.xml|report21172.xml|report10074.xml|report48170.xml|report64736.xml|report47937.xml|report24159.xml|report675.xml|report93100.xml|report94265.xml|report34097.xml|report12772.xml|report83460.xml|report57061.xml|report80758.xml|report27048.xml|report84927.xml|report41577.xml|rep…	12:18:37
1000011806	U001	4	8	weight, herbs, walking, exercise,	weight|herbs|walking|exercise|	exercise|walking|weight	OFF	weight|herbs|walking|exercise|	report7963.xml|report34328.xml|report45130.xml|report56099.xml|report72985.xml|report46012.xml|report8262.xml|report78048.xml|report21172.xml|report10074.xml|report48170.xml|report64736.xml|report47937.xml|report24159.xml|report675.xml|report93100.xml|report94265.xml|report34097.xml|report12772.xml|report83460.xml|report57061.xml|report80758.xml|report27048.xml|report84927.xml|report41577.xml|rep…	12:18:37
1000011808	U001	4	9	weight, herbs, walking, exercise,	weight|herbs|walking|exercise|	exercise|walking|weight	OFF	weight|herbs|walking|exercise|	report7963.xml|report34328.xml|report45130.xml|report56099.xml|report72985.xml|report46012.xml|report8262.xml|report78048.xml|report21172.xml|report10074.xml|report48170.xml|report64736.xml|report47937.xml|report24159.xml|report675.xml|report93100.xml|report94265.xml|report34097.xml|report12772.xml|report83460.xml|report57061.xml|report80758.xml|report27048.xml|report84927.xml|report41577.xml|rep…	12:18:38
1000011809	U001	4	10	weight, herbs, walking, exercise,	weight|herbs|walking|exercise|	exercise|walking|weight	OFF	weight|herbs|walking|exercise|	report7963.xml|report34328.xml|report45130.xml|report56099.xml|report72985.xml|report46012.xml|report8262.xml|report78048.xml|report21172.xml|report10074.xml|report48170.xml|report64736.xml|report47937.xml|report24159.xml|report675.xml|report93100.xml|report94265.xml|report34097.xml|report12772.xml|report83460.xml|report57061.xml|report80758.xml|report27048.xml|report84927.xml|report41577.xml|rep…	12:18:38
1000011812	U001	4	11	weight, herbs, walking, exercise,	weight|herbs|walking|exercise|	exercise|walking|weight	OFF	weight|herbs|walking|exercise|	report7963.xml|report34328.xml|report45130.xml|report56099.xml|report72985.xml|report46012.xml|report8262.xml|report78048.xml|report21172.xml|report10074.xml|report48170.xml|report64736.xml|report47937.xml|report24159.xml|report675.xml|report93100.xml|report94265.xml|report34097.xml|report12772.xml|report83460.xml|report57061.xml|report80758.xml|report27048.xml|report84927.xml|report41577.xml|rep…	12:18:39
1000011813	U001	4	12	weight, herbs, walking, exercise,	weight|herbs|walking|exercise|	exercise|walking|weight	OFF	weight|herbs|walking|exercise|	report7963.xml|report34328.xml|report45130.xml|report56099.xml|report72985.xml|report46012.xml|report8262.xml|report78048.xml|report21172.xml|report10074.xml|report48170.xml|report64736.xml|report47937.xml|report24159.xml|report675.xml|report93100.xml|report94265.xml|report34097.xml|report12772.xml|report83460.xml|report57061.xml|report80758.xml|report27048.xml|report84927.xml|report41577.xml|rep…	12:18:39
1000011815	U001	4	13	weight, herbs, walking, exercise,	weight|herbs|walking|exercise|	exercise|walking|weight	OFF	weight|herbs|walking|exercise|	report7963.xml|report34328.xml|report45130.xml|report56099.xml|report72985.xml|report46012.xml|report8262.xml|report78048.xml|report21172.xml|report10074.xml|report48170.xml|report64736.xml|report47937.xml|report24159.xml|report675.xml|report93100.xml|report94265.xml|report34097.xml|report12772.xml|report83460.xml|report57061.xml|report80758.xml|report27048.xml|report84927.xml|report41577.xml|rep…	12:18:39
1000011819	U001	4	14	weight, herbs, walking, exercise,	weight|herbs|walking|exercise|	exercise|walking|weight	OFF	weight|herbs|walking|exercise|	report7963.xml|report34328.xml|report45130.xml|report56099.xml|report72985.xml|report46012.xml|report8262.xml|report78048.xml|report21172.xml|report10074.xml|report48170.xml|report64736.xml|report47937.xml|report24159.xml|report675.xml|report93100.xml|report94265.xml|report34097.xml|report12772.xml|report83460.xml|report57061.xml|report80758.xml|report27048.xml|report84927.xml|report41577.xml|rep…	12:18:40
1000011820	U001	4	15	weight, herbs, walking, exercise,	weight|herbs|walking|exercise|	exercise|walking|weight	OFF	weight|herbs|walking|exercise|	report7963.xml|report34328.xml|report45130.xml|report56099.xml|report72985.xml|report46012.xml|report8262.xml|report78048.xml|report21172.xml|report10074.xml|report48170.xml|report64736.xml|report47937.xml|report24159.xml|report675.xml|report93100.xml|report94265.xml|report34097.xml|report12772.xml|report83460.xml|report57061.xml|report80758.xml|report27048.xml|report84927.xml|report41577.xml|rep…	12:18:40
1000011824	U001	4	16	weight, herbs, walking, exercise,	weight|herbs|walking|exercise|	exercise|walking|weight	OFF	weight|herbs|walking|exercise|	report7963.xml|report34328.xml|report45130.xml|report56099.xml|report72985.xml|report46012.xml|report8262.xml|report78048.xml|report21172.xml|report10074.xml|report48170.xml|report64736.xml|report47937.xml|report24159.xml|report675.xml|report93100.xml|report94265.xml|report34097.xml|report12772.xml|report83460.xml|report57061.xml|report80758.xml|report27048.xml|report84927.xml|report41577.xml|rep…	12:18:41
1000011830	U001	4	17	weight, herbs, walking, exercise,	weight|herbs|walking|exercise|	exercise|walking|weight	OFF	weight|herbs|walking|exercise|	report7963.xml|report34328.xml|report45130.xml|report56099.xml|report72985.xml|report46012.xml|report8262.xml|report78048.xml|report21172.xml|report10074.xml|report48170.xml|report64736.xml|report47937.xml|report24159.xml|report675.xml|report93100.xml|report94265.xml|report34097.xml|report12772.xml|report83460.xml|report57061.xml|report80758.xml|report27048.xml|report84927.xml|report41577.xml|rep…	12:18:41
1000011831	U001	4	18	weight, herbs, walking, exercise,	weight|herbs|walking|exercise|	exercise|walking|weight	OFF	weight|herbs|walking|exercise|	report7963.xml|report34328.xml|report45130.xml|report56099.xml|report72985.xml|report46012.xml|report8262.xml|report78048.xml|report21172.xml|report10074.xml|report48170.xml|report64736.xml|report47937.xml|report24159.xml|report675.xml|report93100.xml|report94265.xml|report34097.xml|report12772.xml|report83460.xml|report57061.xml|report80758.xml|report27048.xml|report84927.xml|report41577.xml|rep…	12:18:42
1000011833	U001	4	19	weight, herbs, walking, exercise,	weight|herbs|walking|exercise|	exercise|walking|weight	ON	exercise|exs|physical activity|physical activities|exercises|exercises, physical|physical conditioning|exercise, physical|walking|walked|walks|walk|gait|ambulate|weight|weighing|bw|weighted|wt|weights|weighting|usual body weight|wieght|body weight|ideal body weight|wt.	report31418.xml|report47252.xml|report34097.xml|report87960.xml|report16458.xml|report72985.xml|report7963.xml|report48.xml|report46012.xml|report56099.xml|report9486.xml|report65602.xml|report93584.xml|report94265.xml|report89787.xml|report12772.xml|report82513.xml|report41572.xml|report82486.xml|report87164.xml|report64736.xml|report25228.xml|report31790.xml|report51928.xml|report93365.xml|repo…	12:18:42
1000011848	U001	4	20	weight, herbs, walking, exercise,	weight|herbs|walking|exercise|	exercise|walking|weight	OFF	weight|herbs|walking|exercise|	report7963.xml|report34328.xml|report45130.xml|report56099.xml|report72985.xml|report46012.xml|report8262.xml|report78048.xml|report21172.xml|report10074.xml|report48170.xml|report64736.xml|report47937.xml|report24159.xml|report675.xml|report93100.xml|report94265.xml|report34097.xml|report12772.xml|report83460.xml|report57061.xml|report80758.xml|report27048.xml|report84927.xml|report41577.xml|rep…	12:19:30
1000011854	U001	4	21	weight, herbs, walking, exercise, supplement, vitamin	weight|herbs|walking|exercise|supplement|vitamin	exercise|supplement|vitamin|walking|weight	OFF	weight|herbs|walking|exercise|supplement|vitamin	report4418.xml|report34134.xml|report55437.xml|report20942.xml|report47906.xml|report64736.xml|report12772.xml|report47937.xml|report84927.xml|report62517.xml|report72733.xml|report72804.xml|report51928.xml|report9486.xml|report38438.xml|report7963.xml|report21442.xml|report89752.xml|report34328.xml|report29226.xml|report34282.xml|report45130.xml|report59074.xml|report56099.xml|report72985.xml|re…	12:19:39
1000011863	U001	4	22	weight, herbs, walking, exercise, supplement, vitamin	weight|herbs|walking|exercise|supplement|vitamin	exercise|supplement|vitamin|walking|weight	OFF	weight|herbs|walking|exercise|supplement|vitamin	report4418.xml|report34134.xml|report55437.xml|report20942.xml|report47906.xml|report64736.xml|report12772.xml|report47937.xml|report84927.xml|report62517.xml|report72733.xml|report72804.xml|report51928.xml|report9486.xml|report38438.xml|report7963.xml|report21442.xml|report89752.xml|report34328.xml|report29226.xml|report34282.xml|report45130.xml|report59074.xml|report56099.xml|report72985.xml|re…	12:19:56
1000011869	U001	4	23	weight, herbs, walking, exercise, supplement, vitamin	weight|herbs|walking|exercise|supplement|vitamin	exercise|supplement|vitamin|walking|weight	OFF	weight|herbs|walking|exercise|supplement|vitamin	report4418.xml|report34134.xml|report55437.xml|report20942.xml|report47906.xml|report64736.xml|report12772.xml|report47937.xml|report84927.xml|report62517.xml|report72733.xml|report72804.xml|report51928.xml|report9486.xml|report38438.xml|report7963.xml|report21442.xml|report89752.xml|report34328.xml|report29226.xml|report34282.xml|report45130.xml|report59074.xml|report56099.xml|report72985.xml|re…	12:19:57
1000011872	U001	4	24	weight, herbs, walking, exercise, supplement, vitamin	weight|herbs|walking|exercise|supplement|vitamin	exercise|supplement|vitamin|walking|weight	OFF	weight|herbs|walking|exercise|supplement|vitamin	report4418.xml|report34134.xml|report55437.xml|report20942.xml|report47906.xml|report64736.xml|report12772.xml|report47937.xml|report84927.xml|report62517.xml|report72733.xml|report72804.xml|report51928.xml|report9486.xml|report38438.xml|report7963.xml|report21442.xml|report89752.xml|report34328.xml|report29226.xml|report34282.xml|report45130.xml|report59074.xml|report56099.xml|report72985.xml|re…	12:19:58
1000011875	U001	4	25	weight, herbs, walking, exercise, supplement, vitamin	weight|herbs|walking|exercise|supplement|vitamin	exercise|supplement|vitamin|walking|weight	OFF	weight|herbs|walking|exercise|supplement|vitamin	report4418.xml|report34134.xml|report55437.xml|report20942.xml|report47906.xml|report64736.xml|report12772.xml|report47937.xml|report84927.xml|report62517.xml|report72733.xml|report72804.xml|report51928.xml|report9486.xml|report38438.xml|report7963.xml|report21442.xml|report89752.xml|report34328.xml|report29226.xml|report34282.xml|report45130.xml|report59074.xml|report56099.xml|report72985.xml|re…	12:19:58
1000011879	U001	4	26	weight, herbs, walking, exercise, supplement, vitamin	weight|herbs|walking|exercise|supplement|vitamin	exercise|supplement|vitamin|walking|weight	OFF	weight|herbs|walking|exercise|supplement|vitamin	report4418.xml|report34134.xml|report55437.xml|report20942.xml|report47906.xml|report64736.xml|report12772.xml|report47937.xml|report84927.xml|report62517.xml|report72733.xml|report72804.xml|report51928.xml|report9486.xml|report38438.xml|report7963.xml|report21442.xml|report89752.xml|report34328.xml|report29226.xml|report34282.xml|report45130.xml|report59074.xml|report56099.xml|report72985.xml|re…	12:19:59
1000011882	U001	4	27	weight, herbs, walking, exercise, supplement, vitamin	weight|herbs|walking|exercise|supplement|vitamin	exercise|supplement|vitamin|walking|weight	OFF	weight|herbs|walking|exercise|supplement|vitamin	report4418.xml|report34134.xml|report55437.xml|report20942.xml|report47906.xml|report64736.xml|report12772.xml|report47937.xml|report84927.xml|report62517.xml|report72733.xml|report72804.xml|report51928.xml|report9486.xml|report38438.xml|report7963.xml|report21442.xml|report89752.xml|report34328.xml|report29226.xml|report34282.xml|report45130.xml|report59074.xml|report56099.xml|report72985.xml|re…	12:19:59
1000011883	U001	4	28	weight, herbs, walking, exercise, supplement, vitamin	weight|herbs|walking|exercise|supplement|vitamin	exercise|supplement|vitamin|walking|weight	OFF	weight|herbs|walking|exercise|supplement|vitamin	report4418.xml|report34134.xml|report55437.xml|report20942.xml|report47906.xml|report64736.xml|report12772.xml|report47937.xml|report84927.xml|report62517.xml|report72733.xml|report72804.xml|report51928.xml|report9486.xml|report38438.xml|report7963.xml|report21442.xml|report89752.xml|report34328.xml|report29226.xml|report34282.xml|report45130.xml|report59074.xml|report56099.xml|report72985.xml|re…	12:19:59
1000011884	U001	4	29	weight, herbs, walking, exercise, supplement, vitamin	weight|herbs|walking|exercise|supplement|vitamin	exercise|supplement|vitamin|walking|weight	OFF	weight|herbs|walking|exercise|supplement|vitamin	report4418.xml|report34134.xml|report55437.xml|report20942.xml|report47906.xml|report64736.xml|report12772.xml|report47937.xml|report84927.xml|report62517.xml|report72733.xml|report72804.xml|report51928.xml|report9486.xml|report38438.xml|report7963.xml|report21442.xml|report89752.xml|report34328.xml|report29226.xml|report34282.xml|report45130.xml|report59074.xml|report56099.xml|report72985.xml|re…	12:20:00
1000011887	U001	4	30	weight, herbs, walking, exercise, supplement, vitamin	weight|herbs|walking|exercise|supplement|vitamin	exercise|supplement|vitamin|walking|weight	OFF	weight|herbs|walking|exercise|supplement|vitamin	report4418.xml|report34134.xml|report55437.xml|report20942.xml|report47906.xml|report64736.xml|report12772.xml|report47937.xml|report84927.xml|report62517.xml|report72733.xml|report72804.xml|report51928.xml|report9486.xml|report38438.xml|report7963.xml|report21442.xml|report89752.xml|report34328.xml|report29226.xml|report34282.xml|report45130.xml|report59074.xml|report56099.xml|report72985.xml|re…	12:20:00
1000011888	U001	4	31	weight, herbs, walking, exercise, supplement, vitamin	weight|herbs|walking|exercise|supplement|vitamin	exercise|supplement|vitamin|walking|weight	OFF	weight|herbs|walking|exercise|supplement|vitamin	report4418.xml|report34134.xml|report55437.xml|report20942.xml|report47906.xml|report64736.xml|report12772.xml|report47937.xml|report84927.xml|report62517.xml|report72733.xml|report72804.xml|report51928.xml|report9486.xml|report38438.xml|report7963.xml|report21442.xml|report89752.xml|report34328.xml|report29226.xml|report34282.xml|report45130.xml|report59074.xml|report56099.xml|report72985.xml|re…	12:20:00
1000011894	U001	4	32	weight, herbs, walking, exercise, supplement, vitamin	weight|herbs|walking|exercise|supplement|vitamin	exercise|supplement|vitamin|walking|weight	OFF	weight|herbs|walking|exercise|supplement|vitamin	report4418.xml|report34134.xml|report55437.xml|report20942.xml|report47906.xml|report64736.xml|report12772.xml|report47937.xml|report84927.xml|report62517.xml|report72733.xml|report72804.xml|report51928.xml|report9486.xml|report38438.xml|report7963.xml|report21442.xml|report89752.xml|report34328.xml|report29226.xml|report34282.xml|report45130.xml|report59074.xml|report56099.xml|report72985.xml|re…	12:20:01
1000011897	U001	4	33	weight, herbs, walking, exercise, supplement, vitamin	weight|herbs|walking|exercise|supplement|vitamin	exercise|supplement|vitamin|walking|weight	OFF	weight|herbs|walking|exercise|supplement|vitamin	report4418.xml|report34134.xml|report55437.xml|report20942.xml|report47906.xml|report64736.xml|report12772.xml|report47937.xml|report84927.xml|report62517.xml|report72733.xml|report72804.xml|report51928.xml|report9486.xml|report38438.xml|report7963.xml|report21442.xml|report89752.xml|report34328.xml|report29226.xml|report34282.xml|report45130.xml|report59074.xml|report56099.xml|report72985.xml|re…	12:20:01
1000011899	U001	4	34	weight, herbs, walking, exercise, supplement, vitamin	weight|herbs|walking|exercise|supplement|vitamin	exercise|supplement|vitamin|walking|weight	OFF	weight|herbs|walking|exercise|supplement|vitamin	report4418.xml|report34134.xml|report55437.xml|report20942.xml|report47906.xml|report64736.xml|report12772.xml|report47937.xml|report84927.xml|report62517.xml|report72733.xml|report72804.xml|report51928.xml|report9486.xml|report38438.xml|report7963.xml|report21442.xml|report89752.xml|report34328.xml|report29226.xml|report34282.xml|report45130.xml|report59074.xml|report56099.xml|report72985.xml|re…	12:20:02
1000011902	U001	4	35	weight, herbs, walking, exercise, supplement, vitamin	weight|herbs|walking|exercise|supplement|vitamin	exercise|supplement|vitamin|walking|weight	OFF	weight|herbs|walking|exercise|supplement|vitamin	report4418.xml|report34134.xml|report55437.xml|report20942.xml|report47906.xml|report64736.xml|report12772.xml|report47937.xml|report84927.xml|report62517.xml|report72733.xml|report72804.xml|report51928.xml|report9486.xml|report38438.xml|report7963.xml|report21442.xml|report89752.xml|report34328.xml|report29226.xml|report34282.xml|report45130.xml|report59074.xml|report56099.xml|report72985.xml|re…	12:20:03
1000011906	U001	4	36	weight, herbs, walking, exercise, supplement, vitamin	weight|herbs|walking|exercise|supplement|vitamin	exercise|supplement|vitamin|walking|weight	OFF	weight|herbs|walking|exercise|supplement|vitamin	report4418.xml|report34134.xml|report55437.xml|report20942.xml|report47906.xml|report64736.xml|report12772.xml|report47937.xml|report84927.xml|report62517.xml|report72733.xml|report72804.xml|report51928.xml|report9486.xml|report38438.xml|report7963.xml|report21442.xml|report89752.xml|report34328.xml|report29226.xml|report34282.xml|report45130.xml|report59074.xml|report56099.xml|report72985.xml|re…	12:20:03
1000011909	U001	4	37	weight, herbs, walking, exercise, supplement, vitamin	weight|herbs|walking|exercise|supplement|vitamin	exercise|supplement|vitamin|walking|weight	OFF	weight|herbs|walking|exercise|supplement|vitamin	report4418.xml|report34134.xml|report55437.xml|report20942.xml|report47906.xml|report64736.xml|report12772.xml|report47937.xml|report84927.xml|report62517.xml|report72733.xml|report72804.xml|report51928.xml|report9486.xml|report38438.xml|report7963.xml|report21442.xml|report89752.xml|report34328.xml|report29226.xml|report34282.xml|report45130.xml|report59074.xml|report56099.xml|report72985.xml|re…	12:20:04
1000011912	U001	4	38	weight, herbs, walking, exercise, supplement, vitamin	weight|herbs|walking|exercise|supplement|vitamin	exercise|supplement|vitamin|walking|weight	OFF	weight|herbs|walking|exercise|supplement|vitamin	report4418.xml|report34134.xml|report55437.xml|report20942.xml|report47906.xml|report64736.xml|report12772.xml|report47937.xml|report84927.xml|report62517.xml|report72733.xml|report72804.xml|report51928.xml|report9486.xml|report38438.xml|report7963.xml|report21442.xml|report89752.xml|report34328.xml|report29226.xml|report34282.xml|report45130.xml|report59074.xml|report56099.xml|report72985.xml|re…	12:20:04
1000011916	U001	4	39	weight, herbs, walking, exercise, supplement, vitamin	weight|herbs|walking|exercise|supplement|vitamin	exercise|supplement|vitamin|walking|weight	OFF	weight|herbs|walking|exercise|supplement|vitamin	report4418.xml|report34134.xml|report55437.xml|report20942.xml|report47906.xml|report64736.xml|report12772.xml|report47937.xml|report84927.xml|report62517.xml|report72733.xml|report72804.xml|report51928.xml|report9486.xml|report38438.xml|report7963.xml|report21442.xml|report89752.xml|report34328.xml|report29226.xml|report34282.xml|report45130.xml|report59074.xml|report56099.xml|report72985.xml|re…	12:20:05
1000011919	U001	4	40	weight, herbs, walking, exercise, supplement, vitamin	weight|herbs|walking|exercise|supplement|vitamin	exercise|supplement|vitamin|walking|weight	OFF	weight|herbs|walking|exercise|supplement|vitamin	report4418.xml|report34134.xml|report55437.xml|report20942.xml|report47906.xml|report64736.xml|report12772.xml|report47937.xml|report84927.xml|report62517.xml|report72733.xml|report72804.xml|report51928.xml|report9486.xml|report38438.xml|report7963.xml|report21442.xml|report89752.xml|report34328.xml|report29226.xml|report34282.xml|report45130.xml|report59074.xml|report56099.xml|report72985.xml|re…	12:20:05
1000011923	U001	4	41	weight, herbs, walking, exercise, supplement, vitamin	weight|herbs|walking|exercise|supplement|vitamin	exercise|supplement|vitamin|walking|weight	ON	exercise|exs|physical activity|physical activities|exercises|exercises, physical|physical conditioning|exercise, physical|supplement|nutritional supplementation|dietary supplements|supplementing|nutritional supplement|supplemental|dietary supplement|nutritional supplements|supplemented|vitamin|vit|vitamen|vitamin products|folgard|vitamin b-6|vitamin a|multi-vitamin|vitamin b complex|adeks|vitamin…	report47906.xml|report4418.xml|report59074.xml|report9486.xml|report55437.xml|report16458.xml|report14415.xml|report64736.xml|report18038.xml|report20942.xml|report43377.xml|report12741.xml|report36608.xml|report44399.xml|report16766.xml|report62517.xml|report12772.xml|report93100.xml|report34134.xml|report55391.xml|report92848.xml|report66301.xml|report18053.xml|report47937.xml|report86379.xml|r…	12:20:06
1000011925	U001	4	42	weight, herbs, walking, exercise, supplement, vitamin	weight|herbs|walking|exercise|supplement|vitamin	exercise|supplement|vitamin|walking|weight	OFF	weight|herbs|walking|exercise|supplement|vitamin	report4418.xml|report34134.xml|report55437.xml|report20942.xml|report47906.xml|report64736.xml|report12772.xml|report47937.xml|report84927.xml|report62517.xml|report72733.xml|report72804.xml|report51928.xml|report9486.xml|report38438.xml|report7963.xml|report21442.xml|report89752.xml|report34328.xml|report29226.xml|report34282.xml|report45130.xml|report59074.xml|report56099.xml|report72985.xml|re…	12:20:06
1000011938	U001	4	43	weight, herbs, walking, exercise, supplement, vitamin	weight|herbs|walking|exercise|supplement|vitamin	exercise|supplement|vitamin|walking|weight	OFF	weight|herbs|walking|exercise|supplement|vitamin	report4418.xml|report34134.xml|report55437.xml|report20942.xml|report47906.xml|report64736.xml|report12772.xml|report47937.xml|report84927.xml|report62517.xml|report72733.xml|report72804.xml|report51928.xml|report9486.xml|report38438.xml|report7963.xml|report21442.xml|report89752.xml|report34328.xml|report29226.xml|report34282.xml|report45130.xml|report59074.xml|report56099.xml|report72985.xml|re…	12:21:42
1000011941	U001	5	1	monocytosis, spleen, splenomegaly, splenectomy, epstein	monocytosis|spleen|splenomegaly|splenectomy|epstein	epstein|monocytosis|spleen|splenectomy|splenomegaly	OFF	monocytosis|spleen|splenomegaly|splenectomy|epstein	report27068.xml|report89709.xml|report13354.xml|report41010.xml|report16421.xml|report14998.xml|report41739.xml|report62453.xml|report15630.xml|report83438.xml|report11901.xml|report65750.xml|report96238.xml|report34040.xml|report14524.xml|report33824.xml|report73444.xml|report16671.xml|report16672.xml|report14810.xml|report88955.xml|report3888.xml|report31124.xml|report94370.xml|report32934.xml|…	12:22:19
1000011950	U001	5	2	monocytosis, spleen, splenomegaly, splenectomy, epstein	monocytosis|spleen|splenomegaly|splenectomy|epstein	epstein|monocytosis|spleen|splenectomy|splenomegaly	OFF	monocytosis|spleen|splenomegaly|splenectomy|epstein	report27068.xml|report89709.xml|report13354.xml|report41010.xml|report16421.xml|report14998.xml|report41739.xml|report62453.xml|report15630.xml|report83438.xml|report11901.xml|report65750.xml|report96238.xml|report34040.xml|report14524.xml|report33824.xml|report73444.xml|report16671.xml|report16672.xml|report14810.xml|report88955.xml|report3888.xml|report31124.xml|report94370.xml|report32934.xml|…	12:22:57
1000011954	U001	5	3	monocytosis, spleen, splenomegaly, splenectomy, epstein	monocytosis|spleen|splenomegaly|splenectomy|epstein	epstein|monocytosis|spleen|splenectomy|splenomegaly	OFF	monocytosis|spleen|splenomegaly|splenectomy|epstein	report27068.xml|report89709.xml|report13354.xml|report41010.xml|report16421.xml|report14998.xml|report41739.xml|report62453.xml|report15630.xml|report83438.xml|report11901.xml|report65750.xml|report96238.xml|report34040.xml|report14524.xml|report33824.xml|report73444.xml|report16671.xml|report16672.xml|report14810.xml|report88955.xml|report3888.xml|report31124.xml|report94370.xml|report32934.xml|…	12:22:58
1000011956	U001	5	4	monocytosis, spleen, splenomegaly, splenectomy, epstein	monocytosis|spleen|splenomegaly|splenectomy|epstein	epstein|monocytosis|spleen|splenectomy|splenomegaly	OFF	monocytosis|spleen|splenomegaly|splenectomy|epstein	report27068.xml|report89709.xml|report13354.xml|report41010.xml|report16421.xml|report14998.xml|report41739.xml|report62453.xml|report15630.xml|report83438.xml|report11901.xml|report65750.xml|report96238.xml|report34040.xml|report14524.xml|report33824.xml|report73444.xml|report16671.xml|report16672.xml|report14810.xml|report88955.xml|report3888.xml|report31124.xml|report94370.xml|report32934.xml|…	12:22:58
1000011960	U001	5	5	monocytosis, spleen, splenomegaly, splenectomy, epstein	monocytosis|spleen|splenomegaly|splenectomy|epstein	epstein|monocytosis|spleen|splenectomy|splenomegaly	OFF	monocytosis|spleen|splenomegaly|splenectomy|epstein	report27068.xml|report89709.xml|report13354.xml|report41010.xml|report16421.xml|report14998.xml|report41739.xml|report62453.xml|report15630.xml|report83438.xml|report11901.xml|report65750.xml|report96238.xml|report34040.xml|report14524.xml|report33824.xml|report73444.xml|report16671.xml|report16672.xml|report14810.xml|report88955.xml|report3888.xml|report31124.xml|report94370.xml|report32934.xml|…	12:22:59
1000011961	U001	5	6	monocytosis, spleen, splenomegaly, splenectomy, epstein	monocytosis|spleen|splenomegaly|splenectomy|epstein	epstein|monocytosis|spleen|splenectomy|splenomegaly	OFF	monocytosis|spleen|splenomegaly|splenectomy|epstein	report27068.xml|report89709.xml|report13354.xml|report41010.xml|report16421.xml|report14998.xml|report41739.xml|report62453.xml|report15630.xml|report83438.xml|report11901.xml|report65750.xml|report96238.xml|report34040.xml|report14524.xml|report33824.xml|report73444.xml|report16671.xml|report16672.xml|report14810.xml|report88955.xml|report3888.xml|report31124.xml|report94370.xml|report32934.xml|…	12:22:59
1000011962	U001	5	7	monocytosis, spleen, splenomegaly, splenectomy, epstein	monocytosis|spleen|splenomegaly|splenectomy|epstein	epstein|monocytosis|spleen|splenectomy|splenomegaly	OFF	monocytosis|spleen|splenomegaly|splenectomy|epstein	report27068.xml|report89709.xml|report13354.xml|report41010.xml|report16421.xml|report14998.xml|report41739.xml|report62453.xml|report15630.xml|report83438.xml|report11901.xml|report65750.xml|report96238.xml|report34040.xml|report14524.xml|report33824.xml|report73444.xml|report16671.xml|report16672.xml|report14810.xml|report88955.xml|report3888.xml|report31124.xml|report94370.xml|report32934.xml|…	12:22:59
1000011966	U001	5	8	monocytosis, spleen, splenomegaly, splenectomy, epstein	monocytosis|spleen|splenomegaly|splenectomy|epstein	epstein|monocytosis|spleen|splenectomy|splenomegaly	OFF	monocytosis|spleen|splenomegaly|splenectomy|epstein	report27068.xml|report89709.xml|report13354.xml|report41010.xml|report16421.xml|report14998.xml|report41739.xml|report62453.xml|report15630.xml|report83438.xml|report11901.xml|report65750.xml|report96238.xml|report34040.xml|report14524.xml|report33824.xml|report73444.xml|report16671.xml|report16672.xml|report14810.xml|report88955.xml|report3888.xml|report31124.xml|report94370.xml|report32934.xml|…	12:23:00
1000011974	U001	5	9	monocytosis, spleen, splenomegaly, splenectomy, epstein	monocytosis|spleen|splenomegaly|splenectomy|epstein	epstein|monocytosis|spleen|splenectomy|splenomegaly	OFF	monocytosis|spleen|splenomegaly|splenectomy|epstein	report27068.xml|report89709.xml|report13354.xml|report41010.xml|report16421.xml|report14998.xml|report41739.xml|report62453.xml|report15630.xml|report83438.xml|report11901.xml|report65750.xml|report96238.xml|report34040.xml|report14524.xml|report33824.xml|report73444.xml|report16671.xml|report16672.xml|report14810.xml|report88955.xml|report3888.xml|report31124.xml|report94370.xml|report32934.xml|…	12:23:01
1000011975	U001	5	10	monocytosis, spleen, splenomegaly, splenectomy, epstein	monocytosis|spleen|splenomegaly|splenectomy|epstein	epstein|monocytosis|spleen|splenectomy|splenomegaly	ON	epstein|ebv|mono|epstein-barr virus|infectious mono|epstein-barr|mononucleosis|ebstein|monocytosis|spleen|splen|lien|entire spleen|spleens|splenic tissue|splenic|accessory spleen|splenectomy|splenomegaly|large spleen|hsm|spleen enlargement|splenic enlargement|enlarged spleen|hepatosplenomegaly|enlargement spleen	report41329.xml|report41739.xml|report40050.xml|report77828.xml|report27068.xml|report89709.xml|report41010.xml|report16421.xml|report15630.xml|report14908.xml|report14907.xml|report64123.xml|report25726.xml|report44570.xml|report62453.xml|report13354.xml|report14998.xml|report83438.xml|report41577.xml|report22428.xml|report487.xml|report11901.xml|report78055.xml|report96698.xml|report65750.xml|r…	12:23:01
1000011976	U001	5	11	monocytosis, spleen, splenomegaly, splenectomy, epstein	monocytosis|spleen|splenomegaly|splenectomy|epstein	epstein|monocytosis|spleen|splenectomy|splenomegaly	OFF	monocytosis|spleen|splenomegaly|splenectomy|epstein	report27068.xml|report89709.xml|report13354.xml|report41010.xml|report16421.xml|report14998.xml|report41739.xml|report62453.xml|report15630.xml|report83438.xml|report11901.xml|report65750.xml|report96238.xml|report34040.xml|report14524.xml|report33824.xml|report73444.xml|report16671.xml|report16672.xml|report14810.xml|report88955.xml|report3888.xml|report31124.xml|report94370.xml|report32934.xml|…	12:23:02
1000012171	U001	5	12	monocytosis, spleen, splenomegaly, splenectomy, epstein	monocytosis|spleen|splenomegaly|splenectomy|epstein	epstein|monocytosis|spleen|splenectomy|splenomegaly	OFF	monocytosis|spleen|splenomegaly|splenectomy|epstein	report27068.xml|report89709.xml|report13354.xml|report41010.xml|report16421.xml|report14998.xml|report41739.xml|report62453.xml|report15630.xml|report83438.xml|report11901.xml|report65750.xml|report96238.xml|report34040.xml|report14524.xml|report33824.xml|report73444.xml|report16671.xml|report16672.xml|report14810.xml|report88955.xml|report3888.xml|report31124.xml|report94370.xml|report32934.xml|…	12:26:31
1000012174	U001	6	1	leukemia, skin, relapse	leukemia|skin|relapse	leukaemia|leukemia|relapse|skin	OFF	leukemia|skin|relapse	report39331.xml|report14481.xml|report16472.xml|report44076.xml|report57535.xml|report57760.xml|report42383.xml|report46411.xml|report39125.xml|report42677.xml|report46412.xml|report23618.xml|report29472.xml|report13943.xml|report14910.xml|report20564.xml|report78257.xml|report74344.xml|report78523.xml|report25060.xml|report26819.xml|report18734.xml|report18434.xml|report19679.xml|report63202.xml…	12:26:54
1000012188	U001	6	2	leukemia, skin, relapse	leukemia|skin|relapse	leukaemia|leukemia|relapse|skin	OFF	leukemia|skin|relapse	report39331.xml|report14481.xml|report16472.xml|report44076.xml|report57535.xml|report57760.xml|report42383.xml|report46411.xml|report39125.xml|report42677.xml|report46412.xml|report23618.xml|report29472.xml|report13943.xml|report14910.xml|report20564.xml|report78257.xml|report74344.xml|report78523.xml|report25060.xml|report26819.xml|report18734.xml|report18434.xml|report19679.xml|report63202.xml…	12:27:41
1000012189	U001	6	3	leukemia, skin, relapse	leukemia|skin|relapse	leukaemia|leukemia|relapse|skin	OFF	leukemia|skin|relapse	report39331.xml|report14481.xml|report16472.xml|report44076.xml|report57535.xml|report57760.xml|report42383.xml|report46411.xml|report39125.xml|report42677.xml|report46412.xml|report23618.xml|report29472.xml|report13943.xml|report14910.xml|report20564.xml|report78257.xml|report74344.xml|report78523.xml|report25060.xml|report26819.xml|report18734.xml|report18434.xml|report19679.xml|report63202.xml…	12:27:42
1000012194	U001	6	4	leukemia, skin, relapse	leukemia|skin|relapse	leukaemia|leukemia|relapse|skin	OFF	leukemia|skin|relapse	report39331.xml|report14481.xml|report16472.xml|report44076.xml|report57535.xml|report57760.xml|report42383.xml|report46411.xml|report39125.xml|report42677.xml|report46412.xml|report23618.xml|report29472.xml|report13943.xml|report14910.xml|report20564.xml|report78257.xml|report74344.xml|report78523.xml|report25060.xml|report26819.xml|report18734.xml|report18434.xml|report19679.xml|report63202.xml…	12:27:43
1000012199	U001	6	5	leukemia, skin, relapse	leukemia|skin|relapse	leukaemia|leukemia|relapse|skin	OFF	leukemia|skin|relapse	report39331.xml|report14481.xml|report16472.xml|report44076.xml|report57535.xml|report57760.xml|report42383.xml|report46411.xml|report39125.xml|report42677.xml|report46412.xml|report23618.xml|report29472.xml|report13943.xml|report14910.xml|report20564.xml|report78257.xml|report74344.xml|report78523.xml|report25060.xml|report26819.xml|report18734.xml|report18434.xml|report19679.xml|report63202.xml…	12:27:58
1000012206	U001	6	6	leukemia, skin, relapse	leukemia|skin|relapse	leukaemia|leukemia|relapse|skin	OFF	leukemia|skin|relapse	report39331.xml|report14481.xml|report16472.xml|report44076.xml|report57535.xml|report57760.xml|report42383.xml|report46411.xml|report39125.xml|report42677.xml|report46412.xml|report23618.xml|report29472.xml|report13943.xml|report14910.xml|report20564.xml|report78257.xml|report74344.xml|report78523.xml|report25060.xml|report26819.xml|report18734.xml|report18434.xml|report19679.xml|report63202.xml…	12:28:09
1000012208	U001	6	7	leukemia, skin, relapse	leukemia|skin|relapse	leukaemia|leukemia|relapse|skin	ON	leukaemia|leukemia type|leukemias|type leukemia|leukemia|acute myelogenous leukemia|acute myelocytic leukemia|pcl|myelogenous leukemia|aml|plasma cell leukemia|cancer|leukemic|aul|chronic myelomonocytic leukemia|cmml|abl|acute myeloid leukemia|relapse|relapsed disease|relapsing|relapses|recurrent disease|relapsed|skin|skin specimen|cutaneous tissue|derm|dermal|cutis|epidermis|entire skin|cutaneou…	report39331.xml|report44076.xml|report57760.xml|report57535.xml|report14481.xml|report66621.xml|report16472.xml|report46411.xml|report21886.xml|report42383.xml|report39125.xml|report42677.xml|report42909.xml|report67137.xml|report29472.xml|report23618.xml|report14487.xml|report46412.xml|report78523.xml|report5416.xml|report17028.xml|report13943.xml|report4193.xml|report18947.xml|report15904.xml|r…	12:28:10
1000012211	U001	6	8	leukemia, skin, relapse	leukemia|skin|relapse	leukaemia|leukemia|relapse|skin	OFF	leukemia|skin|relapse	report39331.xml|report14481.xml|report16472.xml|report44076.xml|report57535.xml|report57760.xml|report42383.xml|report46411.xml|report39125.xml|report42677.xml|report46412.xml|report23618.xml|report29472.xml|report13943.xml|report14910.xml|report20564.xml|report78257.xml|report74344.xml|report78523.xml|report25060.xml|report26819.xml|report18734.xml|report18434.xml|report19679.xml|report63202.xml…	12:28:10
1000012212	U001	6	9	leukemia, skin, relapse	leukemia|skin|relapse	leukaemia|leukemia|relapse|skin	OFF	leukemia|skin|relapse	report39331.xml|report14481.xml|report16472.xml|report44076.xml|report57535.xml|report57760.xml|report42383.xml|report46411.xml|report39125.xml|report42677.xml|report46412.xml|report23618.xml|report29472.xml|report13943.xml|report14910.xml|report20564.xml|report78257.xml|report74344.xml|report78523.xml|report25060.xml|report26819.xml|report18734.xml|report18434.xml|report19679.xml|report63202.xml…	12:28:11
1000012214	U001	6	10	leukemia, skin, relapse	leukemia|skin|relapse	leukaemia|leukemia|relapse|skin	OFF	leukemia|skin|relapse	report39331.xml|report14481.xml|report16472.xml|report44076.xml|report57535.xml|report57760.xml|report42383.xml|report46411.xml|report39125.xml|report42677.xml|report46412.xml|report23618.xml|report29472.xml|report13943.xml|report14910.xml|report20564.xml|report78257.xml|report74344.xml|report78523.xml|report25060.xml|report26819.xml|report18734.xml|report18434.xml|report19679.xml|report63202.xml…	12:28:11
1000012220	U001	6	11	leukemia, skin, relapse	leukemia|skin|relapse	leukaemia|leukemia|relapse|skin	OFF	leukemia|skin|relapse	report39331.xml|report14481.xml|report16472.xml|report44076.xml|report57535.xml|report57760.xml|report42383.xml|report46411.xml|report39125.xml|report42677.xml|report46412.xml|report23618.xml|report29472.xml|report13943.xml|report14910.xml|report20564.xml|report78257.xml|report74344.xml|report78523.xml|report25060.xml|report26819.xml|report18734.xml|report18434.xml|report19679.xml|report63202.xml…	12:28:11
1000012228	U001	6	12	leukemia, skin, relapse	leukemia|skin|relapse	leukaemia|leukemia|relapse|skin	OFF	leukemia|skin|relapse	report39331.xml|report14481.xml|report16472.xml|report44076.xml|report57535.xml|report57760.xml|report42383.xml|report46411.xml|report39125.xml|report42677.xml|report46412.xml|report23618.xml|report29472.xml|report13943.xml|report14910.xml|report20564.xml|report78257.xml|report74344.xml|report78523.xml|report25060.xml|report26819.xml|report18734.xml|report18434.xml|report19679.xml|report63202.xml…	12:28:12
1000012229	U001	6	13	leukemia, skin, relapse	leukemia|skin|relapse	leukaemia|leukemia|relapse|skin	OFF	leukemia|skin|relapse	report39331.xml|report14481.xml|report16472.xml|report44076.xml|report57535.xml|report57760.xml|report42383.xml|report46411.xml|report39125.xml|report42677.xml|report46412.xml|report23618.xml|report29472.xml|report13943.xml|report14910.xml|report20564.xml|report78257.xml|report74344.xml|report78523.xml|report25060.xml|report26819.xml|report18734.xml|report18434.xml|report19679.xml|report63202.xml…	12:28:12
1000012232	U001	6	14	leukemia, skin, relapse	leukemia|skin|relapse	leukaemia|leukemia|relapse|skin	OFF	leukemia|skin|relapse	report39331.xml|report14481.xml|report16472.xml|report44076.xml|report57535.xml|report57760.xml|report42383.xml|report46411.xml|report39125.xml|report42677.xml|report46412.xml|report23618.xml|report29472.xml|report13943.xml|report14910.xml|report20564.xml|report78257.xml|report74344.xml|report78523.xml|report25060.xml|report26819.xml|report18734.xml|report18434.xml|report19679.xml|report63202.xml…	12:28:13
1000012236	U001	6	15	leukemia, skin, relapse	leukemia|skin|relapse	leukaemia|leukemia|relapse|skin	OFF	leukemia|skin|relapse	report39331.xml|report14481.xml|report16472.xml|report44076.xml|report57535.xml|report57760.xml|report42383.xml|report46411.xml|report39125.xml|report42677.xml|report46412.xml|report23618.xml|report29472.xml|report13943.xml|report14910.xml|report20564.xml|report78257.xml|report74344.xml|report78523.xml|report25060.xml|report26819.xml|report18734.xml|report18434.xml|report19679.xml|report63202.xml…	12:28:13
1000012237	U001	6	16	leukemia, skin, relapse	leukemia|skin|relapse	leukaemia|leukemia|relapse|skin	OFF	leukemia|skin|relapse	report39331.xml|report14481.xml|report16472.xml|report44076.xml|report57535.xml|report57760.xml|report42383.xml|report46411.xml|report39125.xml|report42677.xml|report46412.xml|report23618.xml|report29472.xml|report13943.xml|report14910.xml|report20564.xml|report78257.xml|report74344.xml|report78523.xml|report25060.xml|report26819.xml|report18734.xml|report18434.xml|report19679.xml|report63202.xml…	12:28:13
1000012238	U001	6	17	leukemia, skin, relapse	leukemia|skin|relapse	leukaemia|leukemia|relapse|skin	OFF	leukemia|skin|relapse	report39331.xml|report14481.xml|report16472.xml|report44076.xml|report57535.xml|report57760.xml|report42383.xml|report46411.xml|report39125.xml|report42677.xml|report46412.xml|report23618.xml|report29472.xml|report13943.xml|report14910.xml|report20564.xml|report78257.xml|report74344.xml|report78523.xml|report25060.xml|report26819.xml|report18734.xml|report18434.xml|report19679.xml|report63202.xml…	12:28:14
1000012242	U001	6	18	leukemia, skin, relapse	leukemia|skin|relapse	leukaemia|leukemia|relapse|skin	OFF	leukemia|skin|relapse	report39331.xml|report14481.xml|report16472.xml|report44076.xml|report57535.xml|report57760.xml|report42383.xml|report46411.xml|report39125.xml|report42677.xml|report46412.xml|report23618.xml|report29472.xml|report13943.xml|report14910.xml|report20564.xml|report78257.xml|report74344.xml|report78523.xml|report25060.xml|report26819.xml|report18734.xml|report18434.xml|report19679.xml|report63202.xml…	12:28:14
1000012245	U001	6	19	leukemia, skin, relapse	leukemia|skin|relapse	leukaemia|leukemia|relapse|skin	OFF	leukemia|skin|relapse	report39331.xml|report14481.xml|report16472.xml|report44076.xml|report57535.xml|report57760.xml|report42383.xml|report46411.xml|report39125.xml|report42677.xml|report46412.xml|report23618.xml|report29472.xml|report13943.xml|report14910.xml|report20564.xml|report78257.xml|report74344.xml|report78523.xml|report25060.xml|report26819.xml|report18734.xml|report18434.xml|report19679.xml|report63202.xml…	12:28:14
1000012248	U001	6	20	leukemia, skin, relapse	leukemia|skin|relapse	leukaemia|leukemia|relapse|skin	OFF	leukemia|skin|relapse	report39331.xml|report14481.xml|report16472.xml|report44076.xml|report57535.xml|report57760.xml|report42383.xml|report46411.xml|report39125.xml|report42677.xml|report46412.xml|report23618.xml|report29472.xml|report13943.xml|report14910.xml|report20564.xml|report78257.xml|report74344.xml|report78523.xml|report25060.xml|report26819.xml|report18734.xml|report18434.xml|report19679.xml|report63202.xml…	12:28:15
1000012251	U001	6	21	leukemia, skin, relapse	leukemia|skin|relapse	leukaemia|leukemia|relapse|skin	OFF	leukemia|skin|relapse	report39331.xml|report14481.xml|report16472.xml|report44076.xml|report57535.xml|report57760.xml|report42383.xml|report46411.xml|report39125.xml|report42677.xml|report46412.xml|report23618.xml|report29472.xml|report13943.xml|report14910.xml|report20564.xml|report78257.xml|report74344.xml|report78523.xml|report25060.xml|report26819.xml|report18734.xml|report18434.xml|report19679.xml|report63202.xml…	12:28:15
1000012254	U001	6	22	leukemia, skin, relapse	leukemia|skin|relapse	leukaemia|leukemia|relapse|skin	OFF	leukemia|skin|relapse	report39331.xml|report14481.xml|report16472.xml|report44076.xml|report57535.xml|report57760.xml|report42383.xml|report46411.xml|report39125.xml|report42677.xml|report46412.xml|report23618.xml|report29472.xml|report13943.xml|report14910.xml|report20564.xml|report78257.xml|report74344.xml|report78523.xml|report25060.xml|report26819.xml|report18734.xml|report18434.xml|report19679.xml|report63202.xml…	12:28:15
1000012257	U001	6	23	leukemia, skin, relapse	leukemia|skin|relapse	leukaemia|leukemia|relapse|skin	OFF	leukemia|skin|relapse	report39331.xml|report14481.xml|report16472.xml|report44076.xml|report57535.xml|report57760.xml|report42383.xml|report46411.xml|report39125.xml|report42677.xml|report46412.xml|report23618.xml|report29472.xml|report13943.xml|report14910.xml|report20564.xml|report78257.xml|report74344.xml|report78523.xml|report25060.xml|report26819.xml|report18734.xml|report18434.xml|report19679.xml|report63202.xml…	12:28:16
1000012260	U001	6	24	leukemia, skin, relapse	leukemia|skin|relapse	leukaemia|leukemia|relapse|skin	OFF	leukemia|skin|relapse	report39331.xml|report14481.xml|report16472.xml|report44076.xml|report57535.xml|report57760.xml|report42383.xml|report46411.xml|report39125.xml|report42677.xml|report46412.xml|report23618.xml|report29472.xml|report13943.xml|report14910.xml|report20564.xml|report78257.xml|report74344.xml|report78523.xml|report25060.xml|report26819.xml|report18734.xml|report18434.xml|report19679.xml|report63202.xml…	12:28:16
1000012263	U001	6	25	leukemia, skin, relapse	leukemia|skin|relapse	leukaemia|leukemia|relapse|skin	ON	leukaemia|leukemia type|leukemias|type leukemia|leukemia|acute myelogenous leukemia|acute myelocytic leukemia|pcl|myelogenous leukemia|aml|plasma cell leukemia|cancer|leukemic|aul|chronic myelomonocytic leukemia|cmml|abl|acute myeloid leukemia|relapse|relapsed disease|relapsing|relapses|recurrent disease|relapsed|skin|skin specimen|cutaneous tissue|derm|dermal|cutis|epidermis|entire skin|cutaneou…	report39331.xml|report44076.xml|report57760.xml|report57535.xml|report14481.xml|report66621.xml|report16472.xml|report46411.xml|report21886.xml|report42383.xml|report39125.xml|report42677.xml|report42909.xml|report67137.xml|report29472.xml|report23618.xml|report14487.xml|report46412.xml|report78523.xml|report5416.xml|report17028.xml|report13943.xml|report4193.xml|report18947.xml|report15904.xml|r…	12:28:17
1000012266	U001	6	26	leukemia, skin, relapse	leukemia|skin|relapse	leukaemia|leukemia|relapse|skin	OFF	leukemia|skin|relapse	report39331.xml|report14481.xml|report16472.xml|report44076.xml|report57535.xml|report57760.xml|report42383.xml|report46411.xml|report39125.xml|report42677.xml|report46412.xml|report23618.xml|report29472.xml|report13943.xml|report14910.xml|report20564.xml|report78257.xml|report74344.xml|report78523.xml|report25060.xml|report26819.xml|report18734.xml|report18434.xml|report19679.xml|report63202.xml…	12:28:17
1000012317	U001	7	1	fungal, infection	fungal|infection	fungal infection	ON	fungal infection|athlete foot|athlete's foot|candidal infection|tinea versicolor|dermatophytosis|fungal|ringworm|fungal disease|fungal pneumonia|fungal infections|thrush|tinea pedis|oral candidiasis|histoplasmosis|tenia|endophthalmitis|fungemia|tinea|mycoses|fungal pna|fungal diseases|histoplasma|mycosis|fungus|oral thrush|jock itch|onychomycosis	report964.xml|report1963.xml|report40098.xml|report91384.xml|report65497.xml|report33294.xml|report68817.xml|report963.xml|report70355.xml|report40525.xml|report4313.xml|report47156.xml|report54918.xml|report19012.xml|report11246.xml|report39357.xml|report93863.xml|report39555.xml|report39556.xml|report78600.xml|report91516.xml|report43759.xml|report6719.xml|report55724.xml|report44360.xml|report…	12:30:00
1000012325	U001	7	2	fungal, infection	fungal|infection	fungal infection	OFF	fungal|infection	report964.xml|report1963.xml|report40098.xml|report33294.xml|report4313.xml|report75297.xml|report88532.xml|report81032.xml|report88531.xml|report60014.xml|report19012.xml|report11246.xml|report79736.xml|report15862.xml|report15861.xml|report962.xml|report1602.xml|report21280.xml|report45647.xml|report80452.xml|report6173.xml|report54204.xml|report3732.xml|report963.xml|report44891.xml|report3675…	12:30:27
1000012330	U001	7	3	fungus, infection	fungus|infection	fungus|infection	OFF	fungus|infection	report52127.xml|report70418.xml|report4413.xml|report877.xml|report10647.xml|report44047.xml|report62551.xml|report26029.xml|report51626.xml|report92026.xml|report5360.xml|report35403.xml|report15862.xml|report88510.xml|report964.xml|report1963.xml|report611.xml|report52206.xml|report6719.xml|report11246.xml|report92023.xml|report69642.xml|report15861.xml|report25410.xml|report29233.xml|report431…	12:30:42
1000012339	U001	7	4	fungus, infection	fungus|infection	fungus|infection	OFF	fungus|infection	report52127.xml|report70418.xml|report4413.xml|report877.xml|report10647.xml|report44047.xml|report62551.xml|report26029.xml|report51626.xml|report92026.xml|report5360.xml|report35403.xml|report15862.xml|report88510.xml|report964.xml|report1963.xml|report611.xml|report52206.xml|report6719.xml|report11246.xml|report92023.xml|report69642.xml|report15861.xml|report25410.xml|report29233.xml|report431…	12:31:02
1000012341	U001	7	5	fungus, infection	fungus|infection	fungus|infection	OFF	fungus|infection	report52127.xml|report70418.xml|report4413.xml|report877.xml|report10647.xml|report44047.xml|report62551.xml|report26029.xml|report51626.xml|report92026.xml|report5360.xml|report35403.xml|report15862.xml|report88510.xml|report964.xml|report1963.xml|report611.xml|report52206.xml|report6719.xml|report11246.xml|report92023.xml|report69642.xml|report15861.xml|report25410.xml|report29233.xml|report431…	12:31:02
1000012344	U001	7	6	fungus, infection	fungus|infection	fungus|infection	OFF	fungus|infection	report52127.xml|report70418.xml|report4413.xml|report877.xml|report10647.xml|report44047.xml|report62551.xml|report26029.xml|report51626.xml|report92026.xml|report5360.xml|report35403.xml|report15862.xml|report88510.xml|report964.xml|report1963.xml|report611.xml|report52206.xml|report6719.xml|report11246.xml|report92023.xml|report69642.xml|report15861.xml|report25410.xml|report29233.xml|report431…	12:31:03
1000012347	U001	7	7	fungus, infection	fungus|infection	fungus|infection	OFF	fungus|infection	report52127.xml|report70418.xml|report4413.xml|report877.xml|report10647.xml|report44047.xml|report62551.xml|report26029.xml|report51626.xml|report92026.xml|report5360.xml|report35403.xml|report15862.xml|report88510.xml|report964.xml|report1963.xml|report611.xml|report52206.xml|report6719.xml|report11246.xml|report92023.xml|report69642.xml|report15861.xml|report25410.xml|report29233.xml|report431…	12:31:03
1000012350	U001	7	8	fungus, infection	fungus|infection	fungus|infection	OFF	fungus|infection	report52127.xml|report70418.xml|report4413.xml|report877.xml|report10647.xml|report44047.xml|report62551.xml|report26029.xml|report51626.xml|report92026.xml|report5360.xml|report35403.xml|report15862.xml|report88510.xml|report964.xml|report1963.xml|report611.xml|report52206.xml|report6719.xml|report11246.xml|report92023.xml|report69642.xml|report15861.xml|report25410.xml|report29233.xml|report431…	12:31:04
1000012353	U001	7	9	fungus, infection	fungus|infection	fungus|infection	OFF	fungus|infection	report52127.xml|report70418.xml|report4413.xml|report877.xml|report10647.xml|report44047.xml|report62551.xml|report26029.xml|report51626.xml|report92026.xml|report5360.xml|report35403.xml|report15862.xml|report88510.xml|report964.xml|report1963.xml|report611.xml|report52206.xml|report6719.xml|report11246.xml|report92023.xml|report69642.xml|report15861.xml|report25410.xml|report29233.xml|report431…	12:31:04
1000012356	U001	7	10	fungus, infection	fungus|infection	fungus|infection	OFF	fungus|infection	report52127.xml|report70418.xml|report4413.xml|report877.xml|report10647.xml|report44047.xml|report62551.xml|report26029.xml|report51626.xml|report92026.xml|report5360.xml|report35403.xml|report15862.xml|report88510.xml|report964.xml|report1963.xml|report611.xml|report52206.xml|report6719.xml|report11246.xml|report92023.xml|report69642.xml|report15861.xml|report25410.xml|report29233.xml|report431…	12:31:05
1000012360	U001	7	11	fungus, infection	fungus|infection	fungus|infection	OFF	fungus|infection	report52127.xml|report70418.xml|report4413.xml|report877.xml|report10647.xml|report44047.xml|report62551.xml|report26029.xml|report51626.xml|report92026.xml|report5360.xml|report35403.xml|report15862.xml|report88510.xml|report964.xml|report1963.xml|report611.xml|report52206.xml|report6719.xml|report11246.xml|report92023.xml|report69642.xml|report15861.xml|report25410.xml|report29233.xml|report431…	12:31:05
1000012363	U001	7	12	fungus, infection	fungus|infection	fungus|infection	OFF	fungus|infection	report52127.xml|report70418.xml|report4413.xml|report877.xml|report10647.xml|report44047.xml|report62551.xml|report26029.xml|report51626.xml|report92026.xml|report5360.xml|report35403.xml|report15862.xml|report88510.xml|report964.xml|report1963.xml|report611.xml|report52206.xml|report6719.xml|report11246.xml|report92023.xml|report69642.xml|report15861.xml|report25410.xml|report29233.xml|report431…	12:31:05
1000012365	U001	7	13	fungus, infection	fungus|infection	fungus|infection	OFF	fungus|infection	report52127.xml|report70418.xml|report4413.xml|report877.xml|report10647.xml|report44047.xml|report62551.xml|report26029.xml|report51626.xml|report92026.xml|report5360.xml|report35403.xml|report15862.xml|report88510.xml|report964.xml|report1963.xml|report611.xml|report52206.xml|report6719.xml|report11246.xml|report92023.xml|report69642.xml|report15861.xml|report25410.xml|report29233.xml|report431…	12:31:06
1000012368	U001	7	14	fungus, infection	fungus|infection	fungus|infection	OFF	fungus|infection	report52127.xml|report70418.xml|report4413.xml|report877.xml|report10647.xml|report44047.xml|report62551.xml|report26029.xml|report51626.xml|report92026.xml|report5360.xml|report35403.xml|report15862.xml|report88510.xml|report964.xml|report1963.xml|report611.xml|report52206.xml|report6719.xml|report11246.xml|report92023.xml|report69642.xml|report15861.xml|report25410.xml|report29233.xml|report431…	12:31:06
1000012371	U001	7	15	fungus, infection	fungus|infection	fungus|infection	OFF	fungus|infection	report52127.xml|report70418.xml|report4413.xml|report877.xml|report10647.xml|report44047.xml|report62551.xml|report26029.xml|report51626.xml|report92026.xml|report5360.xml|report35403.xml|report15862.xml|report88510.xml|report964.xml|report1963.xml|report611.xml|report52206.xml|report6719.xml|report11246.xml|report92023.xml|report69642.xml|report15861.xml|report25410.xml|report29233.xml|report431…	12:31:07
1000012374	U001	7	16	fungus, infection	fungus|infection	fungus|infection	OFF	fungus|infection	report52127.xml|report70418.xml|report4413.xml|report877.xml|report10647.xml|report44047.xml|report62551.xml|report26029.xml|report51626.xml|report92026.xml|report5360.xml|report35403.xml|report15862.xml|report88510.xml|report964.xml|report1963.xml|report611.xml|report52206.xml|report6719.xml|report11246.xml|report92023.xml|report69642.xml|report15861.xml|report25410.xml|report29233.xml|report431…	12:31:07
1000012377	U001	7	17	fungus, infection	fungus|infection	fungus|infection	OFF	fungus|infection	report52127.xml|report70418.xml|report4413.xml|report877.xml|report10647.xml|report44047.xml|report62551.xml|report26029.xml|report51626.xml|report92026.xml|report5360.xml|report35403.xml|report15862.xml|report88510.xml|report964.xml|report1963.xml|report611.xml|report52206.xml|report6719.xml|report11246.xml|report92023.xml|report69642.xml|report15861.xml|report25410.xml|report29233.xml|report431…	12:31:08
1000012378	U001	7	18	fungus, infection	fungus|infection	fungus|infection	OFF	fungus|infection	report52127.xml|report70418.xml|report4413.xml|report877.xml|report10647.xml|report44047.xml|report62551.xml|report26029.xml|report51626.xml|report92026.xml|report5360.xml|report35403.xml|report15862.xml|report88510.xml|report964.xml|report1963.xml|report611.xml|report52206.xml|report6719.xml|report11246.xml|report92023.xml|report69642.xml|report15861.xml|report25410.xml|report29233.xml|report431…	12:31:08
1000012381	U001	7	19	fungus, infection	fungus|infection	fungus|infection	OFF	fungus|infection	report52127.xml|report70418.xml|report4413.xml|report877.xml|report10647.xml|report44047.xml|report62551.xml|report26029.xml|report51626.xml|report92026.xml|report5360.xml|report35403.xml|report15862.xml|report88510.xml|report964.xml|report1963.xml|report611.xml|report52206.xml|report6719.xml|report11246.xml|report92023.xml|report69642.xml|report15861.xml|report25410.xml|report29233.xml|report431…	12:31:08
1000012388	U001	7	20	fungus, infection	fungus|infection	fungus|infection	ON	fungus|torulopsis|athlete foot|athlete's foot|tinea versicolor|mycotic|ringworm|dermatophytosis|scedosporium|yeast|cryptococcus|glabrata|fungi|aspergillus|tinea pedis|yeast infection|candida|cryptococcal|histoplasmosis|fungal|tenia|candida glabrata|fungemia|fumigatus|fungal infection|tinea|mold|aspergillus fumigatus|histoplasma|saccharomyces|jock itch|mucormycosis|infection|infectious|inf|infect|…	report964.xml|report1963.xml|report4413.xml|report4313.xml|report15862.xml|report11246.xml|report75297.xml|report40098.xml|report3675.xml|report6719.xml|report611.xml|report52127.xml|report28915.xml|report1096.xml|report38389.xml|report19012.xml|report3732.xml|report92647.xml|report90006.xml|report44360.xml|report33294.xml|report25410.xml|report10647.xml|report2567.xml|report15878.xml|report81032…	12:31:09
1000012389	U001	7	21	fungus, infection	fungus|infection	fungus|infection	OFF	fungus|infection	report52127.xml|report70418.xml|report4413.xml|report877.xml|report10647.xml|report44047.xml|report62551.xml|report26029.xml|report51626.xml|report92026.xml|report5360.xml|report35403.xml|report15862.xml|report88510.xml|report964.xml|report1963.xml|report611.xml|report52206.xml|report6719.xml|report11246.xml|report92023.xml|report69642.xml|report15861.xml|report25410.xml|report29233.xml|report431…	12:31:10
1000013198	U002	1	1	concussion, car accident	concussion|car accident	car accident|concussion	OFF	concussion|car accident	report68896.xml|report2886.xml|report76908.xml|report39837.xml|report47759.xml|report32462.xml|report23189.xml|report68077.xml|report47758.xml|report71404.xml|report46633.xml|report82757.xml|report9735.xml|report53270.xml|report77197.xml|report445.xml|report68076.xml|report87908.xml|report41759.xml|report63444.xml|report60027.xml|report43834.xml|report83506.xml|report13642.xml|report47214.xml|rep…	11:32:51
1000013205	U002	1	2	concussion, car accident	concussion|car accident	car accident|concussion	ON	car accident|motor vehicle accident|car crash|motor vehicle crash|mvc|motor vehicle collision|mva|concussion|ace|concuss|cerebral concussion|commotio|concussions|concussive	report78994.xml|report63444.xml|report87908.xml|report60027.xml|report63255.xml|report43098.xml|report72751.xml|report55870.xml|report63445.xml|report90468.xml|report23189.xml|report72945.xml|report8461.xml|report91207.xml|report65786.xml|report88723.xml|report47890.xml|report3851.xml|report81499.xml|report66400.xml|report94203.xml|report76727.xml|report68896.xml|report14765.xml|report27684.xml|r…	11:34:12
1000013210	U002	2	1	DCIS, breast cancer	dcis|breast cancer	breast cancer|dcis	ON	breast cancer|bc|breast ca|breast carcinoma|carcinoma breast|mammary carcinoma|breast tumor|brca|br ca|breast cancer diagnosis|dcis|ductal carcinoma in situ|dci|carcinoma in situ	report27007.xml|report59261.xml|report19568.xml|report20151.xml|report79572.xml|report53477.xml|report79571.xml|report72215.xml|report36.xml|report24134.xml|report7574.xml|report20668.xml|report80707.xml|report60210.xml|report80945.xml|report48155.xml|report54214.xml|report11567.xml|report64982.xml|report46873.xml|report62746.xml|report51828.xml|report20150.xml|report1952.xml|report40777.xml|repo…	11:35:59
1000013213	U002	2	2	DCIS, breast cancer	dcis|breast cancer	breast cancer|dcis	OFF	dcis|breast cancer	report59261.xml|report27007.xml|report53477.xml|report53832.xml|report93368.xml|report20151.xml|report56112.xml|report15369.xml|report67080.xml|report13939.xml|report45399.xml|report10617.xml|report1700.xml|report10567.xml|report43396.xml|report53565.xml|report62784.xml|report3186.xml|report15370.xml|report23192.xml|report76921.xml|report23562.xml|report71432.xml|report25743.xml|report1360.xml|re…	11:36:03
1000013220	U002	2	3	DCIS, breast cancer	dcis|breast cancer	breast cancer|dcis	ON	breast cancer|bc|breast ca|breast carcinoma|carcinoma breast|mammary carcinoma|breast tumor|brca|br ca|breast cancer diagnosis|dcis|ductal carcinoma in situ|dci|carcinoma in situ	report27007.xml|report59261.xml|report19568.xml|report20151.xml|report79572.xml|report53477.xml|report79571.xml|report72215.xml|report36.xml|report24134.xml|report7574.xml|report20668.xml|report80707.xml|report60210.xml|report80945.xml|report48155.xml|report54214.xml|report11567.xml|report64982.xml|report46873.xml|report62746.xml|report51828.xml|report20150.xml|report1952.xml|report40777.xml|repo…	11:37:03
1000013229	U002	3	1	smoker, pack-history, PTSD, post traumatic stress	smoker|pack-history|ptsd|post traumatic stress	history|history, nos|ptsd|smoker|stress|traumatic	ON	history|pmh|past medical|pmhx|personal history|hi|hx|documenting history|past medical history|hist|ph|historical|histories|medical history|past history|history, nos|attending|fellow|do|house officer|intern|m.d.|doctor|ho|md|dr|heterotopic ossification|resident|physician|health care worker|d.o.|ptsd|posttraumatic stress disorder|post traumatic stress disorder|post-traumatic stress disorder|traumat…	report80723.xml|report75328.xml|report13972.xml|report96089.xml|report35102.xml|report91984.xml|report58580.xml|report56809.xml|report35760.xml|report6941.xml|report70637.xml|report11946.xml|report18022.xml|report46918.xml|report62448.xml|report55238.xml|report95872.xml|report89740.xml|report22462.xml|report35140.xml|report39061.xml|report16181.xml|report56579.xml|report77206.xml|report54500.xml|…	11:39:24
1000013230	U002	3	2	smoker, pack-history, PTSD, post traumatic stress	smoker|pack-history|ptsd|post traumatic stress	history|history, nos|ptsd|smoker|stress|traumatic	OFF	smoker|pack-history|ptsd|post traumatic stress	report96089.xml|report48384.xml|report7300.xml|report54256.xml|report67852.xml|report81794.xml|report93929.xml|report94203.xml|report91464.xml|report39082.xml|report65811.xml|report23531.xml|report61630.xml|report19186.xml|report33416.xml|report8245.xml|report35143.xml|report94486.xml|report90242.xml|report8790.xml|report68111.xml|report68097.xml|report92217.xml|report94504.xml|report81551.xml|re…	11:39:27
1000013235	U002	3	3	smoker, pack-history, PTSD, post-traumatic stress	smoker|pack-history|ptsd|post-traumatic stress	history|history, nos|ptsd|smoker|stress|traumatic	OFF	smoker|pack-history|ptsd|post-traumatic stress	report96089.xml|report48384.xml|report7300.xml|report54256.xml|report67852.xml|report81794.xml|report93929.xml|report94203.xml|report91464.xml|report39082.xml|report65811.xml|report23531.xml|report61630.xml|report19186.xml|report33416.xml|report8245.xml|report35143.xml|report94486.xml|report90242.xml|report8790.xml|report68111.xml|report68097.xml|report92217.xml|report94504.xml|report81551.xml|re…	11:39:33
1000013240	U002	3	4	smoker, pack, PTSD, post-traumatic stress	smoker|pack|ptsd|post-traumatic stress	pack|ptsd|smoker|stress|traumatic	OFF	smoker|pack|ptsd|post-traumatic stress	report48384.xml|report54256.xml|report65811.xml|report94203.xml|report61630.xml|report81794.xml|report33416.xml|report94486.xml|report23531.xml|report94504.xml|report5720.xml|report48948.xml|report2038.xml|report37399.xml|report38198.xml|report52651.xml|report93353.xml|report56583.xml|report19586.xml|report58317.xml|report96089.xml|report26974.xml|report27325.xml|report8836.xml|report94990.xml|re…	11:40:32
1000013245	U002	3	5	smoker, pack, PTSD, post-traumatic	smoker|pack|ptsd|post-traumatic	pack|ptsd|smoker|traumatic	OFF	smoker|pack|ptsd|post-traumatic	report93353.xml|report8836.xml|report51342.xml|report84569.xml|report92615.xml|report61786.xml|report26599.xml|report34517.xml|report30707.xml|report45567.xml|report7110.xml|report94486.xml|report51573.xml|report1557.xml|report2025.xml|report48384.xml|report81256.xml|report65811.xml|report4485.xml|report52194.xml|report81507.xml|report49767.xml|report39068.xml|report52999.xml|report38222.xml|repo…	11:41:19
1000013250	U002	3	6	smoker, pack, PTSD, post-traumatic	smoker|pack|ptsd|post-traumatic	pack|ptsd|smoker|traumatic	ON	pack|cigars|tobacco|tob|cigarettes per day|pack years|pack unit|packaging|cigarette|pack-year|packing|pack-year smoker|cigarettes|pipes|packs|packs per day|py|pack history|pack-years|cigar|pack year|pack year smoker|cigarrettes|packed|ppd|pipe|ptsd|posttraumatic stress disorder|post traumatic stress disorder|post-traumatic stress disorder|traumatic neuroses|neuroses, posttraumatic|posttraumatic s…	report58580.xml|report35102.xml|report91984.xml|report75328.xml|report46918.xml|report80723.xml|report56809.xml|report6941.xml|report70637.xml|report62448.xml|report18022.xml|report68827.xml|report65837.xml|report16181.xml|report39061.xml|report80722.xml|report35140.xml|report39297.xml|report6936.xml|report35469.xml|report54500.xml|report49758.xml|report77206.xml|report15064.xml|report35712.xml|r…	11:43:28
1000013253	U002	4	1	herbal supplement, weight loss, homeopathic	herbal supplement|weight loss|homeopathic	herbal supplement|homeopathic|weight loss|weightloss	ON	herbal supplement|herbal|herbs|herbal medications|herbal medication|herb|herbal supplements|herbal remedies|echinacea|homeopathic|weight loss|dietician|weight reduction|wasting|cachexia|dieting|diets|weight-reduction|malnourished|emaciated|fasting|malnutrition|cachectic|lost weight|cachetic|weight-loss|nutritionist|malnourishment|diet|weightloss|dietician|weight reduction|wt loss|dieting|diets|we…	report82514.xml|report81210.xml|report10967.xml|report22206.xml|report45061.xml|report53.xml|report10.xml|report53287.xml|report5707.xml|report61110.xml|report10622.xml|report22773.xml|report47515.xml|report91976.xml|report94107.xml|report37332.xml|report80008.xml|report2019.xml|report91757.xml|report63592.xml|report60444.xml|report26563.xml|report93564.xml|report29896.xml|report50189.xml|report6…	11:44:16
1000013255	U002	4	2	herbal supplement, weight loss, homeopathic	herbal supplement|weight loss|homeopathic	herbal supplement|homeopathic|weight loss|weightloss	OFF	herbal supplement|weight loss|homeopathic	report53287.xml|report91757.xml|report66381.xml|report3752.xml|report39864.xml|report2021.xml|report19847.xml|report34826.xml|report19845.xml|report2019.xml|report26646.xml|report72997.xml|report65158.xml|report4106.xml|report65157.xml|report22462.xml|report59311.xml|report35121.xml|report39849.xml|report8224.xml|report96845.xml|report59154.xml|report88729.xml|report8223.xml|report42913.xml|repor…	11:44:19
1000013261	U002	4	3	herbal supplement, weight loss, homeopathic	herbal supplement|weight loss|homeopathic	herbal supplement|homeopathic|weight loss|weightloss	OFF	herbal supplement|weight loss|homeopathic	report53287.xml|report91757.xml|report66381.xml|report3752.xml|report39864.xml|report2021.xml|report19847.xml|report34826.xml|report19845.xml|report2019.xml|report26646.xml|report72997.xml|report65158.xml|report4106.xml|report65157.xml|report22462.xml|report59311.xml|report35121.xml|report39849.xml|report8224.xml|report96845.xml|report59154.xml|report88729.xml|report8223.xml|report42913.xml|repor…	11:45:02
1000013264	U002	4	4	herbal supplement, weight loss, homeopathic	herbal supplement|weight loss|homeopathic	herbal supplement|homeopathic|weight loss|weightloss	OFF	herbal supplement|weight loss|homeopathic	report53287.xml|report91757.xml|report66381.xml|report3752.xml|report39864.xml|report2021.xml|report19847.xml|report34826.xml|report19845.xml|report2019.xml|report26646.xml|report72997.xml|report65158.xml|report4106.xml|report65157.xml|report22462.xml|report59311.xml|report35121.xml|report39849.xml|report8224.xml|report96845.xml|report59154.xml|report88729.xml|report8223.xml|report42913.xml|repor…	11:45:04
1000013268	U002	4	5	herbal supplement, weight loss, homeopathic	herbal supplement|weight loss|homeopathic	herbal supplement|homeopathic|weight loss|weightloss	ON	herbal supplement|herbal|herbs|herbal medications|herbal medication|herb|herbal supplements|herbal remedies|echinacea|homeopathic|weight loss|dietician|weight reduction|wasting|cachexia|dieting|diets|weight-reduction|malnourished|emaciated|fasting|malnutrition|cachectic|lost weight|cachetic|weight-loss|nutritionist|malnourishment|diet|weightloss|dietician|weight reduction|wt loss|dieting|diets|we…	report82514.xml|report81210.xml|report10967.xml|report22206.xml|report45061.xml|report53.xml|report10.xml|report53287.xml|report5707.xml|report61110.xml|report10622.xml|report22773.xml|report47515.xml|report91976.xml|report94107.xml|report37332.xml|report80008.xml|report2019.xml|report91757.xml|report63592.xml|report60444.xml|report26563.xml|report93564.xml|report29896.xml|report50189.xml|report6…	11:45:06
1000013269	U002	4	6	herbal supplement, weight loss, homeopathic	herbal supplement|weight loss|homeopathic	herbal supplement|homeopathic|weight loss|weightloss	OFF	herbal supplement|weight loss|homeopathic	report53287.xml|report91757.xml|report66381.xml|report3752.xml|report39864.xml|report2021.xml|report19847.xml|report34826.xml|report19845.xml|report2019.xml|report26646.xml|report72997.xml|report65158.xml|report4106.xml|report65157.xml|report22462.xml|report59311.xml|report35121.xml|report39849.xml|report8224.xml|report96845.xml|report59154.xml|report88729.xml|report8223.xml|report42913.xml|repor…	11:45:07
1000013273	U002	5	1	spleen, splenic, mononucleosis, mono, epstein barr virus	spleen|splenic|mononucleosis|mono|epstein barr virus	epstein barr virus|epstein-barr virus|mono|mononucleosis|spleen|splenic	ON	epstein barr virus|ebv|epstein-barr|epstein-barr virus|ebv - epstein-barr virus|epstein|ebv|e-b virus|infectious mono|epstein-barr|ebstein|mono|monocyte|epstein|ebv|monos|infectious mono|epstein-barr|monocytic|ebstein|mononucleosis|epstein|infectious mononucleosis|ebv|infectious mono|epstein-barr|ebstein|spleen|splen|lien|entire spleen|spleens|splenic tissue|accessory spleen|splenic|splen|lien|sp…	report41329.xml|report40050.xml|report41739.xml|report16421.xml|report15630.xml|report14998.xml|report96698.xml|report41010.xml|report77788.xml|report22428.xml|report14908.xml|report14907.xml|report57969.xml|report41719.xml|report94522.xml|report35358.xml|report58257.xml|report33171.xml|report82407.xml|report61292.xml|report29872.xml|report77743.xml|report72478.xml|report30663.xml|report71344.xml…	11:47:10
1000013276	U002	5	2	spleen, splenic, mononucleosis, mono, epstein barr virus	spleen|splenic|mononucleosis|mono|epstein barr virus	epstein barr virus|epstein-barr virus|mono|mononucleosis|spleen|splenic	OFF	spleen|splenic|mononucleosis|mono|epstein barr virus	report15630.xml|report16421.xml|report77788.xml|report44570.xml|report41739.xml|report86418.xml|report64123.xml|report14998.xml|report64649.xml|report35095.xml|report76432.xml|report76431.xml|report77828.xml|report20693.xml|report88986.xml|report23893.xml|report60938.xml|report77787.xml|report28196.xml|report88197.xml|report36864.xml|report84630.xml|report27068.xml|report65562.xml|report14524.xml…	11:47:16
1000013281	U002	5	3	spleen, splenic, mononucleosis, mono, epstein barr virus	spleen|splenic|mononucleosis|mono|epstein barr virus	epstein barr virus|epstein-barr virus|mono|mononucleosis|spleen|splenic	ON	epstein barr virus|ebv|epstein-barr|epstein-barr virus|ebv - epstein-barr virus|epstein|ebv|e-b virus|infectious mono|epstein-barr|ebstein|mono|monocyte|epstein|ebv|monos|infectious mono|epstein-barr|monocytic|ebstein|mononucleosis|epstein|infectious mononucleosis|ebv|infectious mono|epstein-barr|ebstein|spleen|splen|lien|entire spleen|spleens|splenic tissue|accessory spleen|splenic|splen|lien|sp…	report41329.xml|report40050.xml|report41739.xml|report16421.xml|report15630.xml|report14998.xml|report96698.xml|report41010.xml|report77788.xml|report22428.xml|report14908.xml|report14907.xml|report57969.xml|report41719.xml|report94522.xml|report35358.xml|report58257.xml|report33171.xml|report82407.xml|report61292.xml|report29872.xml|report77743.xml|report72478.xml|report30663.xml|report71344.xml…	11:48:08
1000013284	U002	6	1	Crohn"s disease	crohn"s disease	crohn disease	ON	crohn disease|chron's|crohn's ileitis|crohn s disease|crohn's|enteritis, regional|crohns disease|chrohn's|cd|crohns|regional enteritis|crohn|chrohns|chron|crohn's disease|chrons|crohns's	report84287.xml|report50536.xml|report30877.xml|report30878.xml|report8519.xml|report84776.xml|report30717.xml|report84278.xml|report84824.xml|report82978.xml|report7314.xml|report5943.xml|report74038.xml|report31080.xml|report34133.xml|report82807.xml|report11662.xml|report62772.xml|report64116.xml|report13269.xml|report13673.xml|report83235.xml|report24971.xml|report15854.xml|report11572.xml|re…	11:50:01
1000013287	U002	6	2	Crohn"s disease, stenosis, stricture, fistula	crohn"s disease|stenosis|stricture|fistula	crohn disease|fistula|stenosis|stricture	ON	crohn disease|chron's|crohn's ileitis|crohn s disease|crohn's|enteritis, regional|crohns disease|chrohn's|cd|crohns|regional enteritis|crohn|chrohns|chron|crohn's disease|chrons|crohns's|fistula|ethmoid|transverse sinuses|sinuses|ethmoids|fistulas|sigmoid sinus|fistulae|sigmoid sinuses|sinus|transverse sinus|maxillary sinuses|enterovesical fistula|fistulous tract|ethmoid bone|ethmoid sinus|rectal…	report40979.xml|report82485.xml|report96089.xml|report7648.xml|report24012.xml|report85351.xml|report83419.xml|report52671.xml|report12639.xml|report12638.xml|report50464.xml|report132.xml|report62227.xml|report66089.xml|report66392.xml|report53501.xml|report51910.xml|report54728.xml|report57985.xml|report51375.xml|report88725.xml|report77399.xml|report52651.xml|report56034.xml|report51610.xml|re…	11:50:25
1000013290	U002	6	3	Crohn"s disease, fistula, abscess	crohn"s disease|fistula|abscess	abcess|abscess|crohn disease|fistula	ON	abcess|abscesses|abscess|carbuncle|skin abscess|furuncles|boil|boils|furuncle|furunculosis|abscesses|bacterial abscess|crohn disease|chron's|crohn's ileitis|crohn s disease|crohn's|enteritis, regional|crohns disease|chrohn's|cd|crohns|regional enteritis|crohn|chrohns|chron|crohn's disease|chrons|crohns's|fistula|ethmoid|transverse sinuses|sinuses|ethmoids|fistulas|sigmoid sinus|fistulae|sigmoid s…	report54031.xml|report42326.xml|report12639.xml|report12638.xml|report22586.xml|report52671.xml|report41071.xml|report13269.xml|report84961.xml|report16486.xml|report22167.xml|report24971.xml|report22260.xml|report22259.xml|report41070.xml|report81004.xml|report40142.xml|report23063.xml|report23064.xml|report22166.xml|report37629.xml|report57855.xml|report57854.xml|report76468.xml|report2459.xml|…	11:51:03
1000013293	U002	6	4	anit-TNF	anit-tnf		OFF	anit-tnf		11:53:51
1000013296	U002	6	5	anti-TNF	anti-tnf		OFF	anti-tnf		11:53:55
1000013299	U002	6	6	anti-TNF Crohn"s disease	anti-tnf crohn"s disease	crohn disease	ON	crohn disease|chron's|crohn's ileitis|crohn s disease|crohn's|enteritis, regional|crohns disease|chrohn's|cd|crohns|regional enteritis|crohn|chrohns|chron|crohn's disease|chrons|crohns's	report84287.xml|report50536.xml|report30877.xml|report30878.xml|report8519.xml|report84776.xml|report30717.xml|report84278.xml|report84824.xml|report82978.xml|report7314.xml|report5943.xml|report74038.xml|report31080.xml|report34133.xml|report82807.xml|report11662.xml|report62772.xml|report64116.xml|report13269.xml|report13673.xml|report83235.xml|report24971.xml|report15854.xml|report11572.xml|re…	11:54:00
1000013302	U002	6	7	remicade Crohn"s disease	remicade crohn"s disease	crohn disease|remicade	ON	crohn disease|chron's|crohn's ileitis|crohn s disease|crohn's|enteritis, regional|crohns disease|chrohn's|cd|crohns|regional enteritis|crohn|chrohns|chron|crohn's disease|chrons|crohns's|remicade|infliximab	report31080.xml|report83235.xml|report5218.xml|report84287.xml|report3845.xml|report84354.xml|report24971.xml|report5943.xml|report32253.xml|report49544.xml|report25422.xml|report49543.xml|report61997.xml|report82978.xml|report24200.xml|report81004.xml|report30717.xml|report58052.xml|report4112.xml|report24509.xml|report15562.xml|report50464.xml|report11662.xml|report57529.xml|report82807.xml|rep…	11:54:06
1000013305	U002	6	8	remicade, humira, Crohn"s disease	remicade|humira|crohn"s disease	crohn disease|humira|remicade	ON	crohn disease|chron's|crohn's ileitis|crohn s disease|crohn's|enteritis, regional|crohns disease|chrohn's|cd|crohns|regional enteritis|crohn|chrohns|chron|crohn's disease|chrons|crohns's|humira|monoclonal antibody|adalimumab|remicade|infliximab	report31080.xml|report83235.xml|report5218.xml|report84287.xml|report3845.xml|report84354.xml|report24971.xml|report5943.xml|report32253.xml|report49544.xml|report25422.xml|report49543.xml|report61997.xml|report82978.xml|report24200.xml|report81004.xml|report30717.xml|report58052.xml|report4112.xml|report24509.xml|report15562.xml|report50464.xml|report11662.xml|report57529.xml|report82807.xml|rep…	11:54:12
1000013308	U002	6	9	remicade, humira, AZA< Crohn"s disease	remicade|humira|aza< crohn"s disease	aza|crohn disease|humira|remicade	ON	aza|imuran|azothioprine|azathioprine|crohn disease|chron's|crohn's ileitis|crohn s disease|crohn's|enteritis, regional|crohns disease|chrohn's|cd|crohns|regional enteritis|crohn|chrohns|chron|crohn's disease|chrons|crohns's|humira|monoclonal antibody|adalimumab|remicade|infliximab	report31080.xml|report83235.xml|report5218.xml|report84287.xml|report3845.xml|report84354.xml|report24971.xml|report5943.xml|report32253.xml|report84776.xml|report62772.xml|report49544.xml|report25422.xml|report49543.xml|report61997.xml|report82978.xml|report24200.xml|report81004.xml|report30717.xml|report58052.xml|report4112.xml|report24509.xml|report15562.xml|report84777.xml|report50464.xml|rep…	11:54:22
1000013311	U002	6	10	remicade, humira, AZA, Crohn"s disease	remicade|humira|aza|crohn"s disease	aza|crohn disease|humira|remicade	ON	aza|imuran|azothioprine|azathioprine|crohn disease|chron's|crohn's ileitis|crohn s disease|crohn's|enteritis, regional|crohns disease|chrohn's|cd|crohns|regional enteritis|crohn|chrohns|chron|crohn's disease|chrons|crohns's|humira|monoclonal antibody|adalimumab|remicade|infliximab	report31080.xml|report83235.xml|report5218.xml|report84287.xml|report3845.xml|report84354.xml|report24971.xml|report5943.xml|report32253.xml|report84776.xml|report62772.xml|report49544.xml|report25422.xml|report49543.xml|report61997.xml|report82978.xml|report24200.xml|report81004.xml|report30717.xml|report58052.xml|report4112.xml|report24509.xml|report15562.xml|report84777.xml|report50464.xml|rep…	11:54:24
1000013313	U002	6	11	remicade, humira, AZA, Crohn"s disease	remicade|humira|aza|crohn"s disease	aza|crohn disease|humira|remicade	ON	aza|imuran|azothioprine|azathioprine|crohn disease|chron's|crohn's ileitis|crohn s disease|crohn's|enteritis, regional|crohns disease|chrohn's|cd|crohns|regional enteritis|crohn|chrohns|chron|crohn's disease|chrons|crohns's|humira|monoclonal antibody|adalimumab|remicade|infliximab	report31080.xml|report3845.xml|report5218.xml|report83235.xml|report24971.xml|report84287.xml|report84354.xml|report32253.xml|report61997.xml|report81004.xml|report49544.xml|report5943.xml|report24200.xml|report25422.xml|report49543.xml|report58052.xml|report15562.xml|report24509.xml|report30717.xml|report57529.xml|report82978.xml|report4112.xml|report11662.xml|report3844.xml|report84050.xml|repo…	11:54:34
1000013315	U002	6	12	remicade, humira, AZA, Crohn"s disease	remicade|humira|aza|crohn"s disease	aza|crohn disease|humira|remicade	ON	aza|imuran|azothioprine|azathioprine|crohn disease|chron's|crohn's ileitis|crohn s disease|crohn's|enteritis, regional|crohns disease|chrohn's|cd|crohns|regional enteritis|crohn|chrohns|chron|crohn's disease|chrons|crohns's|humira|monoclonal antibody|adalimumab|remicade|infliximab	report31080.xml|report3845.xml|report5218.xml|report83235.xml|report24971.xml|report84287.xml|report84354.xml|report84776.xml|report62772.xml|report32253.xml|report61997.xml|report81004.xml|report49544.xml|report5943.xml|report24200.xml|report25422.xml|report49543.xml|report58052.xml|report15562.xml|report24509.xml|report30717.xml|report57529.xml|report36066.xml|report82978.xml|report4112.xml|rep…	11:54:35
1000013317	U002	6	13	remicade, humira, AZA, Crohn"s disease	remicade|humira|aza|crohn"s disease	aza|crohn disease|humira|remicade	ON	aza|imuran|azothioprine|azathioprine|crohn disease|chron's|crohn's ileitis|crohn s disease|crohn's|enteritis, regional|crohns disease|chrohn's|cd|crohns|regional enteritis|crohn|chrohns|chron|crohn's disease|chrons|crohns's|humira|monoclonal antibody|adalimumab|remicade|infliximab	report31080.xml|report32253.xml|report54209.xml|report21397.xml|report3845.xml|report5218.xml|report49544.xml|report89289.xml|report83235.xml|report84354.xml|report24971.xml|report61997.xml|report4112.xml|report49543.xml|report81004.xml|report24200.xml|report25422.xml|report57529.xml|report59536.xml|report58052.xml|report62772.xml|report62279.xml|report36066.xml|report50464.xml|report84776.xml|re…	11:54:37
1000013319	U002	6	14	remicade, humira, AZA, Crohn"s disease	remicade|humira|aza|crohn"s disease	aza|crohn disease|humira|remicade	ON	aza|imuran|azothioprine|azathioprine|crohn disease|chron's|crohn's ileitis|crohn s disease|crohn's|enteritis, regional|crohns disease|chrohn's|cd|crohns|regional enteritis|crohn|chrohns|chron|crohn's disease|chrons|crohns's|humira|monoclonal antibody|adalimumab|remicade|infliximab	report31080.xml|report3845.xml|report5218.xml|report83235.xml|report24971.xml|report84287.xml|report84354.xml|report84776.xml|report62772.xml|report32253.xml|report61997.xml|report81004.xml|report49544.xml|report5943.xml|report24200.xml|report25422.xml|report49543.xml|report58052.xml|report15562.xml|report24509.xml|report30717.xml|report57529.xml|report36066.xml|report82978.xml|report4112.xml|rep…	11:54:38
1000013321	U002	6	15	remicade, humira, AZA, Crohn"s disease	remicade|humira|aza|crohn"s disease	aza|crohn disease|humira|remicade	ON	aza|imuran|azothioprine|azathioprine|crohn disease|chron's|crohn's ileitis|crohn s disease|crohn's|enteritis, regional|crohns disease|chrohn's|cd|crohns|regional enteritis|crohn|chrohns|chron|crohn's disease|chrons|crohns's|humira|monoclonal antibody|adalimumab|remicade|infliximab	report31080.xml|report32253.xml|report3845.xml|report54209.xml|report21397.xml|report5218.xml|report49544.xml|report83235.xml|report89289.xml|report84354.xml|report24971.xml|report61997.xml|report4112.xml|report49543.xml|report81004.xml|report24200.xml|report25422.xml|report57529.xml|report59536.xml|report62772.xml|report62279.xml|report58052.xml|report36066.xml|report50464.xml|report84776.xml|re…	11:54:39
1000013323	U002	6	16	remicade, humira, AZA, Crohn"s disease	remicade|humira|aza|crohn"s disease	aza|crohn disease|humira|remicade	ON	aza|imuran|azothioprine|azathioprine|crohn disease|chron's|crohn's ileitis|crohn s disease|crohn's|enteritis, regional|crohns disease|chrohn's|cd|crohns|regional enteritis|crohn|chrohns|chron|crohn's disease|chrons|crohns's|humira|monoclonal antibody|adalimumab|remicade|infliximab	report31080.xml|report3845.xml|report5218.xml|report83235.xml|report24971.xml|report84287.xml|report84354.xml|report84776.xml|report62772.xml|report32253.xml|report61997.xml|report81004.xml|report49544.xml|report5943.xml|report24200.xml|report25422.xml|report49543.xml|report58052.xml|report15562.xml|report24509.xml|report30717.xml|report57529.xml|report36066.xml|report82978.xml|report4112.xml|rep…	11:54:40
1000013326	U002	7	1	rheumatoid arthritis	rheumatoid arthritis	rheumatoid arthritis	ON	rheumatoid arthritis|rheumatoid disease|ra	report28634.xml|report81791.xml|report29244.xml|report56341.xml|report34826.xml|report62466.xml|report17807.xml|report29988.xml|report62637.xml|report22582.xml|report17013.xml|report35121.xml|report83572.xml|report61027.xml|report64427.xml|report79512.xml|report60504.xml|report60794.xml|report66877.xml|report52190.xml|report5696.xml|report43841.xml|report57541.xml|report10293.xml|report631.xml|re…	11:55:03
1000013329	U002	7	2	rheumatoid arthritis, MTX, ulnar deviation	rheumatoid arthritis|mtx|ulnar deviation	mtx|rheumatoid arthritis|ulnar deviation	ON	mtx|rheumatrex|chemotherapy|cmf|methotrexate|rheumatoid arthritis|rheumatoid disease|ra|ulnar deviation	report24942.xml|report52190.xml|report39599.xml|report79300.xml|report17807.xml|report35121.xml|report18057.xml|report43841.xml|report56341.xml|report62466.xml|report56811.xml|report17013.xml|report82020.xml|report78578.xml|report43842.xml|report56812.xml|report77815.xml|report64145.xml|report94761.xml|report10539.xml|report57517.xml|report62021.xml|report66301.xml|report44554.xml|report34826.xml…	11:55:16
1000013335	U002	6	1	crohn"s disease	crohn"s disease	crohn disease	ON	crohn disease|chron's|crohn's ileitis|crohn s disease|crohn's|enteritis, regional|crohns disease|chrohn's|cd|crohns|regional enteritis|crohn|chrohns|chron|crohn's disease|chrons|crohns's	report84287.xml|report50536.xml|report30877.xml|report30878.xml|report8519.xml|report84776.xml|report30717.xml|report84278.xml|report84824.xml|report82978.xml|report7314.xml|report5943.xml|report74038.xml|report31080.xml|report34133.xml|report82807.xml|report11662.xml|report62772.xml|report64116.xml|report13269.xml|report13673.xml|report83235.xml|report24971.xml|report15854.xml|report11572.xml|re…	11:58:10
1000013337	U002	6	2	crohn"s disease	crohn"s disease	crohn disease	ON	crohn disease|chron's|crohn's ileitis|crohn s disease|crohn's|enteritis, regional|crohns disease|chrohn's|cd|crohns|regional enteritis|crohn|chrohns|chron|crohn's disease|chrons|crohns's	report50536.xml|report74038.xml|report30877.xml|report30878.xml|report84287.xml|report50464.xml|report84776.xml|report11572.xml|report7314.xml|report84278.xml|report84824.xml|report54031.xml|report8519.xml|report57715.xml|report8183.xml|report7656.xml|report24971.xml|report82978.xml|report42326.xml|report30717.xml|report73962.xml|report73536.xml|report31080.xml|report57905.xml|report85351.xml|rep…	11:58:24
1000013339	U002	6	3	crohn"s disease	crohn"s disease	crohn disease	ON	crohn disease|chron's|crohn's ileitis|crohn s disease|crohn's|enteritis, regional|crohns disease|chrohn's|cd|crohns|regional enteritis|crohn|chrohns|chron|crohn's disease|chrons|crohns's	report50536.xml|report84287.xml|report30877.xml|report30878.xml|report84776.xml|report8519.xml|report84824.xml|report30717.xml|report31080.xml|report7314.xml|report24971.xml|report82807.xml|report11662.xml|report13673.xml|report84278.xml|report74038.xml|report7656.xml|report11572.xml|report62772.xml|report54031.xml|report34133.xml|report64116.xml|report24509.xml|report5943.xml|report66392.xml|rep…	11:58:25
1000013342	U002	6	4	crohn"s disease, CD	crohn"s disease|cd	cd|crohn disease	ON	cd|cm|cadaveric|hd|cardiovascular disease|cardiac disease|coronary heart disease|crohns disease|heart disease|infectious diseases|regional enteritis|crohns|chron|chrohns|crohn's disease|chrons|cause of death|carbon dioxide|c02|cadaver|chron's|crohn's|chrohn's|cod|co2|heart dz|crohn|crohn disease|chron's|crohn's ileitis|crohn s disease|crohn's|enteritis, regional|crohns disease|chrohn's|crohns|reg…	report84287.xml|report30717.xml|report50536.xml|report8519.xml|report30877.xml|report30878.xml|report84278.xml|report82978.xml|report5943.xml|report84824.xml|report84776.xml|report7314.xml|report34133.xml|report82807.xml|report31080.xml|report24509.xml|report11662.xml|report83235.xml|report62772.xml|report74038.xml|report64116.xml|report13269.xml|report83970.xml|report11866.xml|report35761.xml|re…	11:58:33
1000012002	U003	1	1	concussion, MVA	concussion|mva	concussion|mva	OFF	concussion|mva	report63444.xml|report78994.xml|report87908.xml|report60027.xml|report63255.xml|report55870.xml|report8461.xml|report43098.xml|report63445.xml|report65786.xml|report68896.xml|report2886.xml|report76908.xml|report39837.xml|report47759.xml|report32462.xml|report23189.xml|report68077.xml|report47758.xml|report71404.xml|report46633.xml|report82757.xml|report9735.xml|report53270.xml|report77197.xml|re…	12:24:41
1000012010	U003	1	2	concussion, MVA	concussion|mva	concussion|mva	OFF	concussion|mva	report63444.xml|report78994.xml|report87908.xml|report60027.xml|report63255.xml|report55870.xml|report8461.xml|report43098.xml|report63445.xml|report65786.xml|report68896.xml|report2886.xml|report76908.xml|report39837.xml|report47759.xml|report32462.xml|report23189.xml|report68077.xml|report47758.xml|report71404.xml|report46633.xml|report82757.xml|report9735.xml|report53270.xml|report77197.xml|re…	12:25:19
1000012014	U003	1	3	concussion, MVA	concussion|mva	concussion|mva	OFF	concussion|mva	report63444.xml|report78994.xml|report87908.xml|report60027.xml|report63255.xml|report55870.xml|report8461.xml|report43098.xml|report63445.xml|report65786.xml|report68896.xml|report2886.xml|report76908.xml|report39837.xml|report47759.xml|report32462.xml|report23189.xml|report68077.xml|report47758.xml|report71404.xml|report46633.xml|report82757.xml|report9735.xml|report53270.xml|report77197.xml|re…	12:25:20
1000012016	U003	1	4	concussion, MVA	concussion|mva	concussion|mva	OFF	concussion|mva	report63444.xml|report78994.xml|report87908.xml|report60027.xml|report63255.xml|report55870.xml|report8461.xml|report43098.xml|report63445.xml|report65786.xml|report68896.xml|report2886.xml|report76908.xml|report39837.xml|report47759.xml|report32462.xml|report23189.xml|report68077.xml|report47758.xml|report71404.xml|report46633.xml|report82757.xml|report9735.xml|report53270.xml|report77197.xml|re…	12:25:20
1000012020	U003	1	5	concussion, MVA	concussion|mva	concussion|mva	OFF	concussion|mva	report63444.xml|report78994.xml|report87908.xml|report60027.xml|report63255.xml|report55870.xml|report8461.xml|report43098.xml|report63445.xml|report65786.xml|report68896.xml|report2886.xml|report76908.xml|report39837.xml|report47759.xml|report32462.xml|report23189.xml|report68077.xml|report47758.xml|report71404.xml|report46633.xml|report82757.xml|report9735.xml|report53270.xml|report77197.xml|re…	12:25:21
1000012021	U003	1	6	concussion, MVA	concussion|mva	concussion|mva	OFF	concussion|mva	report63444.xml|report78994.xml|report87908.xml|report60027.xml|report63255.xml|report55870.xml|report8461.xml|report43098.xml|report63445.xml|report65786.xml|report68896.xml|report2886.xml|report76908.xml|report39837.xml|report47759.xml|report32462.xml|report23189.xml|report68077.xml|report47758.xml|report71404.xml|report46633.xml|report82757.xml|report9735.xml|report53270.xml|report77197.xml|re…	12:25:21
1000012022	U003	1	7	concussion, MVA	concussion|mva	concussion|mva	OFF	concussion|mva	report63444.xml|report78994.xml|report87908.xml|report60027.xml|report63255.xml|report55870.xml|report8461.xml|report43098.xml|report63445.xml|report65786.xml|report68896.xml|report2886.xml|report76908.xml|report39837.xml|report47759.xml|report32462.xml|report23189.xml|report68077.xml|report47758.xml|report71404.xml|report46633.xml|report82757.xml|report9735.xml|report53270.xml|report77197.xml|re…	12:25:21
1000012032	U003	1	8	concussion, MVA	concussion|mva	concussion|mva	OFF	concussion|mva	report63444.xml|report78994.xml|report87908.xml|report60027.xml|report63255.xml|report55870.xml|report8461.xml|report43098.xml|report63445.xml|report65786.xml|report68896.xml|report2886.xml|report76908.xml|report39837.xml|report47759.xml|report32462.xml|report23189.xml|report68077.xml|report47758.xml|report71404.xml|report46633.xml|report82757.xml|report9735.xml|report53270.xml|report77197.xml|re…	12:25:22
1000012035	U003	1	9	concussion, MVA	concussion|mva	concussion|mva	OFF	concussion|mva	report63444.xml|report78994.xml|report87908.xml|report60027.xml|report63255.xml|report55870.xml|report8461.xml|report43098.xml|report63445.xml|report65786.xml|report68896.xml|report2886.xml|report76908.xml|report39837.xml|report47759.xml|report32462.xml|report23189.xml|report68077.xml|report47758.xml|report71404.xml|report46633.xml|report82757.xml|report9735.xml|report53270.xml|report77197.xml|re…	12:25:22
1000012038	U003	1	10	concussion, MVA	concussion|mva	concussion|mva	OFF	concussion|mva	report63444.xml|report78994.xml|report87908.xml|report60027.xml|report63255.xml|report55870.xml|report8461.xml|report43098.xml|report63445.xml|report65786.xml|report68896.xml|report2886.xml|report76908.xml|report39837.xml|report47759.xml|report32462.xml|report23189.xml|report68077.xml|report47758.xml|report71404.xml|report46633.xml|report82757.xml|report9735.xml|report53270.xml|report77197.xml|re…	12:25:22
1000012041	U003	1	11	concussion, MVA	concussion|mva	concussion|mva	OFF	concussion|mva	report63444.xml|report78994.xml|report87908.xml|report60027.xml|report63255.xml|report55870.xml|report8461.xml|report43098.xml|report63445.xml|report65786.xml|report68896.xml|report2886.xml|report76908.xml|report39837.xml|report47759.xml|report32462.xml|report23189.xml|report68077.xml|report47758.xml|report71404.xml|report46633.xml|report82757.xml|report9735.xml|report53270.xml|report77197.xml|re…	12:25:23
1000012043	U003	1	12	concussion, MVA	concussion|mva	concussion|mva	OFF	concussion|mva	report63444.xml|report78994.xml|report87908.xml|report60027.xml|report63255.xml|report55870.xml|report8461.xml|report43098.xml|report63445.xml|report65786.xml|report68896.xml|report2886.xml|report76908.xml|report39837.xml|report47759.xml|report32462.xml|report23189.xml|report68077.xml|report47758.xml|report71404.xml|report46633.xml|report82757.xml|report9735.xml|report53270.xml|report77197.xml|re…	12:25:23
1000012044	U003	1	13	concussion, MVA	concussion|mva	concussion|mva	OFF	concussion|mva	report63444.xml|report78994.xml|report87908.xml|report60027.xml|report63255.xml|report55870.xml|report8461.xml|report43098.xml|report63445.xml|report65786.xml|report68896.xml|report2886.xml|report76908.xml|report39837.xml|report47759.xml|report32462.xml|report23189.xml|report68077.xml|report47758.xml|report71404.xml|report46633.xml|report82757.xml|report9735.xml|report53270.xml|report77197.xml|re…	12:25:23
1000012048	U003	1	14	concussion, MVA	concussion|mva	concussion|mva	OFF	concussion|mva	report63444.xml|report78994.xml|report87908.xml|report60027.xml|report63255.xml|report55870.xml|report8461.xml|report43098.xml|report63445.xml|report65786.xml|report68896.xml|report2886.xml|report76908.xml|report39837.xml|report47759.xml|report32462.xml|report23189.xml|report68077.xml|report47758.xml|report71404.xml|report46633.xml|report82757.xml|report9735.xml|report53270.xml|report77197.xml|re…	12:25:23
1000012050	U003	1	15	concussion, MVA	concussion|mva	concussion|mva	OFF	concussion|mva	report63444.xml|report78994.xml|report87908.xml|report60027.xml|report63255.xml|report55870.xml|report8461.xml|report43098.xml|report63445.xml|report65786.xml|report68896.xml|report2886.xml|report76908.xml|report39837.xml|report47759.xml|report32462.xml|report23189.xml|report68077.xml|report47758.xml|report71404.xml|report46633.xml|report82757.xml|report9735.xml|report53270.xml|report77197.xml|re…	12:25:24
1000012053	U003	1	16	concussion, MVA	concussion|mva	concussion|mva	OFF	concussion|mva	report63444.xml|report78994.xml|report87908.xml|report60027.xml|report63255.xml|report55870.xml|report8461.xml|report43098.xml|report63445.xml|report65786.xml|report68896.xml|report2886.xml|report76908.xml|report39837.xml|report47759.xml|report32462.xml|report23189.xml|report68077.xml|report47758.xml|report71404.xml|report46633.xml|report82757.xml|report9735.xml|report53270.xml|report77197.xml|re…	12:25:24
1000012059	U003	1	17	concussion, MVA	concussion|mva	concussion|mva	OFF	concussion|mva	report63444.xml|report78994.xml|report87908.xml|report60027.xml|report63255.xml|report55870.xml|report8461.xml|report43098.xml|report63445.xml|report65786.xml|report68896.xml|report2886.xml|report76908.xml|report39837.xml|report47759.xml|report32462.xml|report23189.xml|report68077.xml|report47758.xml|report71404.xml|report46633.xml|report82757.xml|report9735.xml|report53270.xml|report77197.xml|re…	12:25:24
1000012060	U003	1	18	concussion, MVA	concussion|mva	concussion|mva	OFF	concussion|mva	report63444.xml|report78994.xml|report87908.xml|report60027.xml|report63255.xml|report55870.xml|report8461.xml|report43098.xml|report63445.xml|report65786.xml|report68896.xml|report2886.xml|report76908.xml|report39837.xml|report47759.xml|report32462.xml|report23189.xml|report68077.xml|report47758.xml|report71404.xml|report46633.xml|report82757.xml|report9735.xml|report53270.xml|report77197.xml|re…	12:25:25
1000012062	U003	1	19	concussion, MVA	concussion|mva	concussion|mva	OFF	concussion|mva	report63444.xml|report78994.xml|report87908.xml|report60027.xml|report63255.xml|report55870.xml|report8461.xml|report43098.xml|report63445.xml|report65786.xml|report68896.xml|report2886.xml|report76908.xml|report39837.xml|report47759.xml|report32462.xml|report23189.xml|report68077.xml|report47758.xml|report71404.xml|report46633.xml|report82757.xml|report9735.xml|report53270.xml|report77197.xml|re…	12:25:25
1000012066	U003	1	20	concussion, MVA	concussion|mva	concussion|mva	OFF	concussion|mva	report63444.xml|report78994.xml|report87908.xml|report60027.xml|report63255.xml|report55870.xml|report8461.xml|report43098.xml|report63445.xml|report65786.xml|report68896.xml|report2886.xml|report76908.xml|report39837.xml|report47759.xml|report32462.xml|report23189.xml|report68077.xml|report47758.xml|report71404.xml|report46633.xml|report82757.xml|report9735.xml|report53270.xml|report77197.xml|re…	12:25:25
1000012067	U003	1	21	concussion, MVA	concussion|mva	concussion|mva	OFF	concussion|mva	report63444.xml|report78994.xml|report87908.xml|report60027.xml|report63255.xml|report55870.xml|report8461.xml|report43098.xml|report63445.xml|report65786.xml|report68896.xml|report2886.xml|report76908.xml|report39837.xml|report47759.xml|report32462.xml|report23189.xml|report68077.xml|report47758.xml|report71404.xml|report46633.xml|report82757.xml|report9735.xml|report53270.xml|report77197.xml|re…	12:25:25
1000012068	U003	1	22	concussion, MVA	concussion|mva	concussion|mva	OFF	concussion|mva	report63444.xml|report78994.xml|report87908.xml|report60027.xml|report63255.xml|report55870.xml|report8461.xml|report43098.xml|report63445.xml|report65786.xml|report68896.xml|report2886.xml|report76908.xml|report39837.xml|report47759.xml|report32462.xml|report23189.xml|report68077.xml|report47758.xml|report71404.xml|report46633.xml|report82757.xml|report9735.xml|report53270.xml|report77197.xml|re…	12:25:25
1000012077	U003	1	23	concussion, MVA	concussion|mva	concussion|mva	OFF	concussion|mva	report63444.xml|report78994.xml|report87908.xml|report60027.xml|report63255.xml|report55870.xml|report8461.xml|report43098.xml|report63445.xml|report65786.xml|report68896.xml|report2886.xml|report76908.xml|report39837.xml|report47759.xml|report32462.xml|report23189.xml|report68077.xml|report47758.xml|report71404.xml|report46633.xml|report82757.xml|report9735.xml|report53270.xml|report77197.xml|re…	12:25:26
1000012079	U003	1	24	concussion, MVA	concussion|mva	concussion|mva	OFF	concussion|mva	report63444.xml|report78994.xml|report87908.xml|report60027.xml|report63255.xml|report55870.xml|report8461.xml|report43098.xml|report63445.xml|report65786.xml|report68896.xml|report2886.xml|report76908.xml|report39837.xml|report47759.xml|report32462.xml|report23189.xml|report68077.xml|report47758.xml|report71404.xml|report46633.xml|report82757.xml|report9735.xml|report53270.xml|report77197.xml|re…	12:25:27
1000012080	U003	1	25	concussion, MVA	concussion|mva	concussion|mva	OFF	concussion|mva	report63444.xml|report78994.xml|report87908.xml|report60027.xml|report63255.xml|report55870.xml|report8461.xml|report43098.xml|report63445.xml|report65786.xml|report68896.xml|report2886.xml|report76908.xml|report39837.xml|report47759.xml|report32462.xml|report23189.xml|report68077.xml|report47758.xml|report71404.xml|report46633.xml|report82757.xml|report9735.xml|report53270.xml|report77197.xml|re…	12:25:27
1000012081	U003	1	26	concussion, MVA	concussion|mva	concussion|mva	OFF	concussion|mva	report63444.xml|report78994.xml|report87908.xml|report60027.xml|report63255.xml|report55870.xml|report8461.xml|report43098.xml|report63445.xml|report65786.xml|report68896.xml|report2886.xml|report76908.xml|report39837.xml|report47759.xml|report32462.xml|report23189.xml|report68077.xml|report47758.xml|report71404.xml|report46633.xml|report82757.xml|report9735.xml|report53270.xml|report77197.xml|re…	12:25:27
1000012157	U003	1	27	concussion, MVA	concussion|mva	concussion|mva	OFF	concussion|mva	report63444.xml|report78994.xml|report87908.xml|report60027.xml|report63255.xml|report55870.xml|report8461.xml|report43098.xml|report63445.xml|report65786.xml|report68896.xml|report2886.xml|report76908.xml|report39837.xml|report47759.xml|report32462.xml|report23189.xml|report68077.xml|report47758.xml|report71404.xml|report46633.xml|report82757.xml|report9735.xml|report53270.xml|report77197.xml|re…	12:25:48
1000012158	U003	1	28	concussion, MVA	concussion|mva	concussion|mva	ON	concussion|ace|concuss|cerebral concussion|commotio|concussions|concussive|mva|car accident|car crash|motor vehicle crash|mvc|motor vehicle collision|motor vehicle accident	report78994.xml|report63444.xml|report87908.xml|report60027.xml|report63255.xml|report43098.xml|report72751.xml|report55870.xml|report63445.xml|report90468.xml|report23189.xml|report72945.xml|report8461.xml|report91207.xml|report65786.xml|report88723.xml|report47890.xml|report3851.xml|report81499.xml|report66400.xml|report94203.xml|report76727.xml|report68896.xml|report14765.xml|report27684.xml|r…	12:25:48
1000012161	U003	1	29	concussion, MVA	concussion|mva	concussion|mva	ON	concussion|ace|concuss|cerebral concussion|commotio|concussions|concussive|mva|car accident|car crash|motor vehicle crash|mvc|motor vehicle collision|motor vehicle accident	report78994.xml|report63444.xml|report87908.xml|report60027.xml|report63255.xml|report43098.xml|report72751.xml|report55870.xml|report63445.xml|report90468.xml|report23189.xml|report72945.xml|report8461.xml|report91207.xml|report65786.xml|report88723.xml|report47890.xml|report3851.xml|report81499.xml|report66400.xml|report94203.xml|report76727.xml|report68896.xml|report14765.xml|report27684.xml|r…	12:25:50
1000012231	U003	1	30	concussion, MVA	concussion|mva	concussion|mva	OFF	concussion|mva	report63444.xml|report78994.xml|report87908.xml|report60027.xml|report63255.xml|report55870.xml|report8461.xml|report43098.xml|report63445.xml|report65786.xml|report68896.xml|report2886.xml|report76908.xml|report39837.xml|report47759.xml|report32462.xml|report23189.xml|report68077.xml|report47758.xml|report71404.xml|report46633.xml|report82757.xml|report9735.xml|report53270.xml|report77197.xml|re…	12:28:13
1000012272	U003	2	1	DCIS, ductal carcinoma	dcis|ductal carcinoma	dcis|ductal carcinoma	OFF	dcis|ductal carcinoma	report59261.xml|report27007.xml|report20150.xml|report53477.xml|report6250.xml|report73200.xml|report10618.xml|report52639.xml|report92940.xml|report78522.xml|report3763.xml|report20329.xml|report63032.xml|report20151.xml|report10295.xml|report21760.xml|report75856.xml|report10294.xml|report10617.xml|report15280.xml|report69886.xml|report1141.xml|report41721.xml|report61051.xml|report71341.xml|re…	12:28:31
1000012292	U003	2	2	DCIS, ductal carcinoma	dcis|ductal carcinoma	dcis|ductal carcinoma	OFF	dcis|ductal carcinoma	report59261.xml|report27007.xml|report20150.xml|report53477.xml|report6250.xml|report73200.xml|report10618.xml|report52639.xml|report92940.xml|report78522.xml|report3763.xml|report20329.xml|report63032.xml|report20151.xml|report10295.xml|report21760.xml|report75856.xml|report10294.xml|report10617.xml|report15280.xml|report69886.xml|report1141.xml|report41721.xml|report61051.xml|report71341.xml|re…	12:29:35
1000012294	U003	2	3	DCIS, ductal carcinoma	dcis|ductal carcinoma	dcis|ductal carcinoma	OFF	dcis|ductal carcinoma	report59261.xml|report27007.xml|report20150.xml|report53477.xml|report6250.xml|report73200.xml|report10618.xml|report52639.xml|report92940.xml|report78522.xml|report3763.xml|report20329.xml|report63032.xml|report20151.xml|report10295.xml|report21760.xml|report75856.xml|report10294.xml|report10617.xml|report15280.xml|report69886.xml|report1141.xml|report41721.xml|report61051.xml|report71341.xml|re…	12:29:35
1000012298	U003	2	4	DCIS, ductal carcinoma	dcis|ductal carcinoma	dcis|ductal carcinoma	OFF	dcis|ductal carcinoma	report59261.xml|report27007.xml|report20150.xml|report53477.xml|report6250.xml|report73200.xml|report10618.xml|report52639.xml|report92940.xml|report78522.xml|report3763.xml|report20329.xml|report63032.xml|report20151.xml|report10295.xml|report21760.xml|report75856.xml|report10294.xml|report10617.xml|report15280.xml|report69886.xml|report1141.xml|report41721.xml|report61051.xml|report71341.xml|re…	12:29:35
1000012301	U003	2	5	DCIS, ductal carcinoma	dcis|ductal carcinoma	dcis|ductal carcinoma	OFF	dcis|ductal carcinoma	report59261.xml|report27007.xml|report20150.xml|report53477.xml|report6250.xml|report73200.xml|report10618.xml|report52639.xml|report92940.xml|report78522.xml|report3763.xml|report20329.xml|report63032.xml|report20151.xml|report10295.xml|report21760.xml|report75856.xml|report10294.xml|report10617.xml|report15280.xml|report69886.xml|report1141.xml|report41721.xml|report61051.xml|report71341.xml|re…	12:29:36
1000012304	U003	2	6	DCIS, ductal carcinoma	dcis|ductal carcinoma	dcis|ductal carcinoma	ON	dcis|ductal carcinoma in situ|dci|carcinoma in situ|ductal carcinoma|infiltrating duct carcinoma|ductal adenocarcinoma|carcinoma ducts|duct carcinoma|duct adenocarcinoma	report27007.xml|report59167.xml|report6250.xml|report20150.xml|report59261.xml|report53477.xml|report20151.xml|report72215.xml|report63032.xml|report3763.xml|report24134.xml|report20668.xml|report80707.xml|report60210.xml|report80945.xml|report48155.xml|report54214.xml|report11567.xml|report64982.xml|report73200.xml|report46873.xml|report62746.xml|report51828.xml|report80915.xml|report1952.xml|re…	12:29:36
1000012306	U003	2	7	DCIS, ductal carcinoma	dcis|ductal carcinoma	dcis|ductal carcinoma	ON	dcis|ductal carcinoma in situ|dci|carcinoma in situ|ductal carcinoma|infiltrating duct carcinoma|ductal adenocarcinoma|carcinoma ducts|duct carcinoma|duct adenocarcinoma	report27007.xml|report59167.xml|report6250.xml|report20150.xml|report59261.xml|report53477.xml|report20151.xml|report72215.xml|report63032.xml|report3763.xml|report24134.xml|report20668.xml|report80707.xml|report60210.xml|report80945.xml|report48155.xml|report54214.xml|report11567.xml|report64982.xml|report73200.xml|report46873.xml|report62746.xml|report51828.xml|report80915.xml|report1952.xml|re…	12:29:36
1000012307	U003	2	8	DCIS, ductal carcinoma	dcis|ductal carcinoma	dcis|ductal carcinoma	OFF	dcis|ductal carcinoma	report59261.xml|report27007.xml|report20150.xml|report53477.xml|report6250.xml|report73200.xml|report10618.xml|report52639.xml|report92940.xml|report78522.xml|report3763.xml|report20329.xml|report63032.xml|report20151.xml|report10295.xml|report21760.xml|report75856.xml|report10294.xml|report10617.xml|report15280.xml|report69886.xml|report1141.xml|report41721.xml|report61051.xml|report71341.xml|re…	12:29:37
1000012310	U003	2	9	DCIS, ductal carcinoma	dcis|ductal carcinoma	dcis|ductal carcinoma	ON	dcis|ductal carcinoma in situ|dci|carcinoma in situ|ductal carcinoma|infiltrating duct carcinoma|ductal adenocarcinoma|carcinoma ducts|duct carcinoma|duct adenocarcinoma	report27007.xml|report59167.xml|report6250.xml|report20150.xml|report59261.xml|report53477.xml|report20151.xml|report72215.xml|report63032.xml|report3763.xml|report24134.xml|report20668.xml|report80707.xml|report60210.xml|report80945.xml|report48155.xml|report54214.xml|report11567.xml|report64982.xml|report73200.xml|report46873.xml|report62746.xml|report51828.xml|report80915.xml|report1952.xml|re…	12:29:41
1000012394	U003	3	1	PTSD, tobacco, smoker	ptsd|tobacco|smoker	ptsd|smoker|tobacco	OFF	ptsd|tobacco|smoker	report91984.xml|report70637.xml|report58580.xml|report80722.xml|report46918.xml|report40331.xml|report34559.xml|report29600.xml|report19853.xml|report68089.xml|report28.xml|report66884.xml|report84330.xml|report76456.xml|report1138.xml|report62517.xml|report44826.xml|report26345.xml|report47777.xml|report19586.xml|report65595.xml|report59154.xml|report81532.xml|report65822.xml|report81527.xml|rep…	12:32:23
1000012396	U003	3	2	PTSD, tobacco, smoker	ptsd|tobacco|smoker	ptsd|smoker|tobacco	OFF	ptsd|tobacco|smoker	report91984.xml|report70637.xml|report58580.xml|report80722.xml|report46918.xml|report40331.xml|report34559.xml|report29600.xml|report19853.xml|report68089.xml|report28.xml|report66884.xml|report84330.xml|report76456.xml|report1138.xml|report62517.xml|report44826.xml|report26345.xml|report47777.xml|report19586.xml|report65595.xml|report59154.xml|report81532.xml|report65822.xml|report81527.xml|rep…	12:32:25
1000012405	U003	3	3	PTSD, tobacco, smoker	ptsd|tobacco|smoker	ptsd|smoker|tobacco	ON	ptsd|posttraumatic stress disorder|post traumatic stress disorder|post-traumatic stress disorder|traumatic neuroses|neuroses, posttraumatic|posttraumatic stress disease|posttraumatic stress syndrome|pts|posttraumatic stress|post-traumatic stress syndrome|smoker|cigars|current smoker|tob|cigarettes per day|pack years|smoke|smkoing|smoking|cigarette|pack-year|smoked|pack-year smoker|cigarettes|pipe…	report89740.xml|report39297.xml|report68827.xml|report22462.xml|report65837.xml|report80723.xml|report39061.xml|report80722.xml|report6936.xml|report16181.xml|report35140.xml|report56579.xml|report35102.xml|report13972.xml|report40330.xml|report1112.xml|report35760.xml|report56809.xml|report6941.xml|report35712.xml|report11946.xml|report46918.xml|report77210.xml|report62994.xml|report55237.xml|re…	12:33:33
1000012420	U003	3	4	PTSD, tobacco, smoker	ptsd|tobacco|smoker	ptsd|smoker|tobacco	OFF	ptsd|tobacco|smoker	report91984.xml|report70637.xml|report58580.xml|report80722.xml|report46918.xml|report40331.xml|report34559.xml|report29600.xml|report19853.xml|report68089.xml|report28.xml|report66884.xml|report84330.xml|report76456.xml|report1138.xml|report62517.xml|report44826.xml|report26345.xml|report47777.xml|report19586.xml|report65595.xml|report59154.xml|report81532.xml|report65822.xml|report81527.xml|rep…	12:34:49
1000012423	U003	4	1	weight loss, supplements, herbal supplements	weight loss|supplements|herbal supplements	herbal supplements|supplement|weight loss|weightloss	OFF	weight loss|supplements|herbal supplements	report10622.xml|report39849.xml|report94942.xml|report68939.xml|report86815.xml|report22741.xml|report26555.xml|report80932.xml|report37351.xml|report59154.xml|report89752.xml|report9803.xml|report18624.xml|report21442.xml|report15599.xml|report92034.xml|report44377.xml|report34134.xml|report23639.xml|report50203.xml|report47511.xml|report13692.xml|report36067.xml|report1756.xml|report55230.xml|r…	12:35:05
1000012429	U003	4	2	weight loss, supplements, herbal supplements	weight loss|supplements|herbal supplements	herbal supplements|supplement|weight loss|weightloss	ON	herbal supplements|herbal|herbal supplement|herbs|herbal medications|herbal medication|herb|herbal remedies|supplement|nutritional supplementation|dietary supplements|supplementing|nutritional supplement|supplemental|dietary supplement|nutritional supplements|supplemented|weight loss|dietician|weight reduction|wasting|cachexia|dieting|diets|weight-reduction|malnourished|emaciated|fasting|malnutri…	report10967.xml|report53.xml|report53287.xml|report10622.xml|report32415.xml|report47705.xml|report78064.xml|report39849.xml|report80008.xml|report51069.xml|report60791.xml|report10894.xml|report43315.xml|report53493.xml|report13054.xml|report21399.xml|report37308.xml|report18566.xml|report3308.xml|report4103.xml|report18624.xml|report21790.xml|report94942.xml|report49475.xml|report64365.xml|repo…	12:35:28
1000012438	U003	5	1	mononucleosis, splenomegaly	mononucleosis|splenomegaly	mononucleosis|splenomegaly	ON	mononucleosis|monocyte|ebv|epstein|infectious mononucleosis|epstein-barr virus|monos|infectious mono|epstein-barr|mono|monocytic|ebstein|splenomegaly|large spleen|hsm|spleen enlargement|splenic enlargement|enlarged spleen|hepatosplenomegaly|enlargement spleen	report41739.xml|report41329.xml|report40050.xml|report77828.xml|report41010.xml|report76432.xml|report34817.xml|report16421.xml|report25726.xml|report23893.xml|report15630.xml|report77787.xml|report36864.xml|report40094.xml|report14908.xml|report14907.xml|report39077.xml|report51058.xml|report64123.xml|report83994.xml|report37389.xml|report87396.xml|report52578.xml|report19147.xml|report12448.xml…	12:37:50
1000012441	U003	5	2	mononucleosis, splenomegaly	mononucleosis|splenomegaly	mononucleosis|splenomegaly	OFF	mononucleosis|splenomegaly	report77828.xml|report16421.xml|report44570.xml|report15630.xml|report60796.xml|report23893.xml|report61110.xml|report78770.xml|report76432.xml|report39077.xml|report77763.xml|report84560.xml|report84963.xml|report77792.xml|report77566.xml|report17518.xml|report20693.xml|report77787.xml|report26315.xml|report76431.xml|report65571.xml|report95175.xml|report40095.xml|report41329.xml|report41739.xml…	12:37:52
1000012450	U003	5	3	mononucleosis, splenomegaly	mononucleosis|splenomegaly	mononucleosis|splenomegaly	ON	mononucleosis|monocyte|ebv|epstein|infectious mononucleosis|epstein-barr virus|monos|infectious mono|epstein-barr|mono|monocytic|ebstein|splenomegaly|large spleen|hsm|spleen enlargement|splenic enlargement|enlarged spleen|hepatosplenomegaly|enlargement spleen	report41739.xml|report41329.xml|report40050.xml|report77828.xml|report41010.xml|report76432.xml|report34817.xml|report16421.xml|report25726.xml|report23893.xml|report15630.xml|report77787.xml|report36864.xml|report40094.xml|report14908.xml|report14907.xml|report39077.xml|report51058.xml|report64123.xml|report83994.xml|report37389.xml|report87396.xml|report52578.xml|report19147.xml|report12448.xml…	12:38:28
1000012453	U003	5	4	mononucleosis, splenomegaly	mononucleosis|splenomegaly	mononucleosis|splenomegaly	OFF	mononucleosis|splenomegaly	report77828.xml|report16421.xml|report44570.xml|report15630.xml|report60796.xml|report23893.xml|report61110.xml|report78770.xml|report76432.xml|report39077.xml|report77763.xml|report84560.xml|report84963.xml|report77792.xml|report77566.xml|report17518.xml|report20693.xml|report77787.xml|report26315.xml|report76431.xml|report65571.xml|report95175.xml|report40095.xml|report41329.xml|report41739.xml…	12:39:09
1000012539	U003	6	1	TBI, antipsychotic	tbi|antipsychotic	antipsychotic|tbi	OFF	tbi|antipsychotic	report65995.xml|report68841.xml|report10652.xml|report39365.xml|report51113.xml|report91968.xml|report51366.xml|report29883.xml|report34284.xml|report28164.xml|report48932.xml|report21402.xml|report75304.xml|report94181.xml|report94444.xml|report80705.xml|report95858.xml|report65532.xml|report61957.xml|report92198.xml|report84285.xml|report51365.xml|report20136.xml	12:42:16
1000012543	U003	6	2	TBI, antipsychotic	tbi|antipsychotic	antipsychotic|tbi	ON	antipsychotic|antipsychotics|neuroleptics|antipsychotic agents|antipsychotic medications|neuroleptic|neuroleptic drug|antipsychotic medication|tbi|total body irradiation|trauma, brain|brain injury|traumatic brain injuries|traumatic brain injury	report51366.xml|report60290.xml|report92889.xml|report93129.xml|report71167.xml|report24232.xml|report84198.xml|report60049.xml|report87872.xml|report4111.xml|report19294.xml|report63045.xml|report4416.xml|report27654.xml|report84285.xml|report27010.xml|report61957.xml|report44827.xml|report43803.xml|report64461.xml|report10315.xml|report8872.xml|report27653.xml|report24052.xml|report28235.xml|re…	12:42:26
1000012546	U003	6	3	TBI, antipsychotic	tbi|antipsychotic	antipsychotic|tbi	OFF	tbi|antipsychotic	report65995.xml|report68841.xml|report10652.xml|report39365.xml|report51113.xml|report91968.xml|report51366.xml|report29883.xml|report34284.xml|report28164.xml|report48932.xml|report21402.xml|report75304.xml|report94181.xml|report94444.xml|report80705.xml|report95858.xml|report65532.xml|report61957.xml|report92198.xml|report84285.xml|report51365.xml|report20136.xml	12:42:26
1000012549	U003	6	4	TBI, antipsychotic	tbi|antipsychotic	antipsychotic|tbi	OFF	tbi|antipsychotic	report65995.xml|report68841.xml|report10652.xml|report39365.xml|report51113.xml|report91968.xml|report51366.xml|report29883.xml|report34284.xml|report28164.xml|report48932.xml|report21402.xml|report75304.xml|report94181.xml|report94444.xml|report80705.xml|report95858.xml|report65532.xml|report61957.xml|report92198.xml|report84285.xml|report51365.xml|report20136.xml	12:42:27
1000012550	U003	6	5	TBI, antipsychotic	tbi|antipsychotic	antipsychotic|tbi	OFF	tbi|antipsychotic	report65995.xml|report68841.xml|report10652.xml|report39365.xml|report51113.xml|report91968.xml|report51366.xml|report29883.xml|report34284.xml|report28164.xml|report48932.xml|report21402.xml|report75304.xml|report94181.xml|report94444.xml|report80705.xml|report95858.xml|report65532.xml|report61957.xml|report92198.xml|report84285.xml|report51365.xml|report20136.xml	12:42:27
1000012553	U003	6	6	TBI, antipsychotic	tbi|antipsychotic	antipsychotic|tbi	OFF	tbi|antipsychotic	report65995.xml|report68841.xml|report10652.xml|report39365.xml|report51113.xml|report91968.xml|report51366.xml|report29883.xml|report34284.xml|report28164.xml|report48932.xml|report21402.xml|report75304.xml|report94181.xml|report94444.xml|report80705.xml|report95858.xml|report65532.xml|report61957.xml|report92198.xml|report84285.xml|report51365.xml|report20136.xml	12:42:28
1000012556	U003	6	7	TBI, antipsychotic	tbi|antipsychotic	antipsychotic|tbi	OFF	tbi|antipsychotic	report65995.xml|report68841.xml|report10652.xml|report39365.xml|report51113.xml|report91968.xml|report51366.xml|report29883.xml|report34284.xml|report28164.xml|report48932.xml|report21402.xml|report75304.xml|report94181.xml|report94444.xml|report80705.xml|report95858.xml|report65532.xml|report61957.xml|report92198.xml|report84285.xml|report51365.xml|report20136.xml	12:42:28
1000012559	U003	6	8	TBI, antipsychotic	tbi|antipsychotic	antipsychotic|tbi	OFF	tbi|antipsychotic	report65995.xml|report68841.xml|report10652.xml|report39365.xml|report51113.xml|report91968.xml|report51366.xml|report29883.xml|report34284.xml|report28164.xml|report48932.xml|report21402.xml|report75304.xml|report94181.xml|report94444.xml|report80705.xml|report95858.xml|report65532.xml|report61957.xml|report92198.xml|report84285.xml|report51365.xml|report20136.xml	12:42:29
1000012565	U003	6	9	TBI, antipsychotic	tbi|antipsychotic	antipsychotic|tbi	OFF	tbi|antipsychotic	report65995.xml|report68841.xml|report10652.xml|report39365.xml|report51113.xml|report91968.xml|report51366.xml|report29883.xml|report34284.xml|report28164.xml|report48932.xml|report21402.xml|report75304.xml|report94181.xml|report94444.xml|report80705.xml|report95858.xml|report65532.xml|report61957.xml|report92198.xml|report84285.xml|report51365.xml|report20136.xml	12:42:29
1000012566	U003	6	10	TBI, antipsychotic	tbi|antipsychotic	antipsychotic|tbi	OFF	tbi|antipsychotic	report65995.xml|report68841.xml|report10652.xml|report39365.xml|report51113.xml|report91968.xml|report51366.xml|report29883.xml|report34284.xml|report28164.xml|report48932.xml|report21402.xml|report75304.xml|report94181.xml|report94444.xml|report80705.xml|report95858.xml|report65532.xml|report61957.xml|report92198.xml|report84285.xml|report51365.xml|report20136.xml	12:42:29
1000012568	U003	6	11	TBI, antipsychotic	tbi|antipsychotic	antipsychotic|tbi	OFF	tbi|antipsychotic	report65995.xml|report68841.xml|report10652.xml|report39365.xml|report51113.xml|report91968.xml|report51366.xml|report29883.xml|report34284.xml|report28164.xml|report48932.xml|report21402.xml|report75304.xml|report94181.xml|report94444.xml|report80705.xml|report95858.xml|report65532.xml|report61957.xml|report92198.xml|report84285.xml|report51365.xml|report20136.xml	12:42:30
1000012576	U003	6	12	TBI, antipsychotic	tbi|antipsychotic	antipsychotic|tbi	OFF	tbi|antipsychotic	report65995.xml|report68841.xml|report10652.xml|report39365.xml|report51113.xml|report91968.xml|report51366.xml|report29883.xml|report34284.xml|report28164.xml|report48932.xml|report21402.xml|report75304.xml|report94181.xml|report94444.xml|report80705.xml|report95858.xml|report65532.xml|report61957.xml|report92198.xml|report84285.xml|report51365.xml|report20136.xml	12:42:33
1000012579	U003	6	13	TBI, antipsychotic	tbi|antipsychotic	antipsychotic|tbi	OFF	tbi|antipsychotic	report65995.xml|report68841.xml|report10652.xml|report39365.xml|report51113.xml|report91968.xml|report51366.xml|report29883.xml|report34284.xml|report28164.xml|report48932.xml|report21402.xml|report75304.xml|report94181.xml|report94444.xml|report80705.xml|report95858.xml|report65532.xml|report61957.xml|report92198.xml|report84285.xml|report51365.xml|report20136.xml	12:42:33
1000012580	U003	6	14	TBI, antipsychotic	tbi|antipsychotic	antipsychotic|tbi	OFF	tbi|antipsychotic	report65995.xml|report68841.xml|report10652.xml|report39365.xml|report51113.xml|report91968.xml|report51366.xml|report29883.xml|report34284.xml|report28164.xml|report48932.xml|report21402.xml|report75304.xml|report94181.xml|report94444.xml|report80705.xml|report95858.xml|report65532.xml|report61957.xml|report92198.xml|report84285.xml|report51365.xml|report20136.xml	12:42:34
1000012586	U003	6	15	TBI, antipsychotic	tbi|antipsychotic	antipsychotic|tbi	OFF	tbi|antipsychotic	report65995.xml|report68841.xml|report10652.xml|report39365.xml|report51113.xml|report91968.xml|report51366.xml|report29883.xml|report34284.xml|report28164.xml|report48932.xml|report21402.xml|report75304.xml|report94181.xml|report94444.xml|report80705.xml|report95858.xml|report65532.xml|report61957.xml|report92198.xml|report84285.xml|report51365.xml|report20136.xml	12:42:34
1000012588	U003	6	16	TBI, antipsychotic	tbi|antipsychotic	antipsychotic|tbi	OFF	tbi|antipsychotic	report65995.xml|report68841.xml|report10652.xml|report39365.xml|report51113.xml|report91968.xml|report51366.xml|report29883.xml|report34284.xml|report28164.xml|report48932.xml|report21402.xml|report75304.xml|report94181.xml|report94444.xml|report80705.xml|report95858.xml|report65532.xml|report61957.xml|report92198.xml|report84285.xml|report51365.xml|report20136.xml	12:42:35
1000012589	U003	6	17	TBI, antipsychotic	tbi|antipsychotic	antipsychotic|tbi	OFF	tbi|antipsychotic	report65995.xml|report68841.xml|report10652.xml|report39365.xml|report51113.xml|report91968.xml|report51366.xml|report29883.xml|report34284.xml|report28164.xml|report48932.xml|report21402.xml|report75304.xml|report94181.xml|report94444.xml|report80705.xml|report95858.xml|report65532.xml|report61957.xml|report92198.xml|report84285.xml|report51365.xml|report20136.xml	12:42:35
1000012590	U003	6	18	TBI, antipsychotic	tbi|antipsychotic	antipsychotic|tbi	OFF	tbi|antipsychotic	report65995.xml|report68841.xml|report10652.xml|report39365.xml|report51113.xml|report91968.xml|report51366.xml|report29883.xml|report34284.xml|report28164.xml|report48932.xml|report21402.xml|report75304.xml|report94181.xml|report94444.xml|report80705.xml|report95858.xml|report65532.xml|report61957.xml|report92198.xml|report84285.xml|report51365.xml|report20136.xml	12:42:35
1000012591	U003	6	19	TBI, antipsychotic	tbi|antipsychotic	antipsychotic|tbi	OFF	tbi|antipsychotic	report65995.xml|report68841.xml|report10652.xml|report39365.xml|report51113.xml|report91968.xml|report51366.xml|report29883.xml|report34284.xml|report28164.xml|report48932.xml|report21402.xml|report75304.xml|report94181.xml|report94444.xml|report80705.xml|report95858.xml|report65532.xml|report61957.xml|report92198.xml|report84285.xml|report51365.xml|report20136.xml	12:42:35
1000012595	U003	6	20	TBI, antipsychotic	tbi|antipsychotic	antipsychotic|tbi	OFF	tbi|antipsychotic	report65995.xml|report68841.xml|report10652.xml|report39365.xml|report51113.xml|report91968.xml|report51366.xml|report29883.xml|report34284.xml|report28164.xml|report48932.xml|report21402.xml|report75304.xml|report94181.xml|report94444.xml|report80705.xml|report95858.xml|report65532.xml|report61957.xml|report92198.xml|report84285.xml|report51365.xml|report20136.xml	12:42:36
1000012598	U003	6	21	TBI, antipsychotic	tbi|antipsychotic	antipsychotic|tbi	OFF	tbi|antipsychotic	report65995.xml|report68841.xml|report10652.xml|report39365.xml|report51113.xml|report91968.xml|report51366.xml|report29883.xml|report34284.xml|report28164.xml|report48932.xml|report21402.xml|report75304.xml|report94181.xml|report94444.xml|report80705.xml|report95858.xml|report65532.xml|report61957.xml|report92198.xml|report84285.xml|report51365.xml|report20136.xml	12:42:36
1000012604	U003	6	22	TBI, antipsychotic	tbi|antipsychotic	antipsychotic|tbi	OFF	tbi|antipsychotic	report65995.xml|report68841.xml|report10652.xml|report39365.xml|report51113.xml|report91968.xml|report51366.xml|report29883.xml|report34284.xml|report28164.xml|report48932.xml|report21402.xml|report75304.xml|report94181.xml|report94444.xml|report80705.xml|report95858.xml|report65532.xml|report61957.xml|report92198.xml|report84285.xml|report51365.xml|report20136.xml	12:42:37
1000012605	U003	6	23	TBI, antipsychotic	tbi|antipsychotic	antipsychotic|tbi	OFF	tbi|antipsychotic	report65995.xml|report68841.xml|report10652.xml|report39365.xml|report51113.xml|report91968.xml|report51366.xml|report29883.xml|report34284.xml|report28164.xml|report48932.xml|report21402.xml|report75304.xml|report94181.xml|report94444.xml|report80705.xml|report95858.xml|report65532.xml|report61957.xml|report92198.xml|report84285.xml|report51365.xml|report20136.xml	12:42:38
1000012608	U003	6	24	TBI, antipsychotic	tbi|antipsychotic	antipsychotic|tbi	ON	antipsychotic|antipsychotics|neuroleptics|antipsychotic agents|antipsychotic medications|neuroleptic|neuroleptic drug|antipsychotic medication|tbi|total body irradiation|trauma, brain|brain injury|traumatic brain injuries|traumatic brain injury	report51366.xml|report60290.xml|report92889.xml|report93129.xml|report71167.xml|report24232.xml|report84198.xml|report60049.xml|report87872.xml|report4111.xml|report19294.xml|report63045.xml|report4416.xml|report27654.xml|report84285.xml|report27010.xml|report61957.xml|report44827.xml|report43803.xml|report64461.xml|report10315.xml|report8872.xml|report27653.xml|report24052.xml|report28235.xml|re…	12:42:47
1000012611	U003	6	25	TBI, antipsychotic	tbi|antipsychotic	antipsychotic|tbi	OFF	tbi|antipsychotic	report65995.xml|report68841.xml|report10652.xml|report39365.xml|report51113.xml|report91968.xml|report51366.xml|report29883.xml|report34284.xml|report28164.xml|report48932.xml|report21402.xml|report75304.xml|report94181.xml|report94444.xml|report80705.xml|report95858.xml|report65532.xml|report61957.xml|report92198.xml|report84285.xml|report51365.xml|report20136.xml	12:43:02
1000012614	U003	6	26	TBI, antipsychotic, haloperidol	tbi|antipsychotic|haloperidol	antipsychotic|haloperidol|tbi	OFF	tbi|antipsychotic|haloperidol	report39365.xml|report51113.xml|report75304.xml|report91968.xml|report61957.xml|report20136.xml|report84285.xml|report65995.xml|report44381.xml|report44068.xml|report44067.xml|report68841.xml|report26670.xml|report39267.xml|report36926.xml|report48685.xml|report10652.xml|report67843.xml|report38450.xml|report44540.xml|report73458.xml|report80757.xml|report26014.xml|report24160.xml|report41786.xml…	12:43:12
1000012617	U003	6	27	TBI, antipsychotic, haloperidol	tbi|antipsychotic|haloperidol	antipsychotic|haloperidol|tbi	ON	antipsychotic|antipsychotics|neuroleptics|antipsychotic agents|antipsychotic medications|neuroleptic|neuroleptic drug|antipsychotic medication|haloperidol|haldol|tbi|total body irradiation|trauma, brain|brain injury|traumatic brain injuries|traumatic brain injury	report75304.xml|report61957.xml|report20136.xml|report84285.xml|report57299.xml|report51113.xml|report39365.xml|report12762.xml|report61106.xml|report34486.xml|report39261.xml|report91968.xml|report57297.xml|report64751.xml|report51537.xml|report59127.xml|report51366.xml|report60290.xml|report92889.xml|report93129.xml|report71167.xml|report24232.xml|report84198.xml|report60049.xml|report87872.xml…	12:43:22
1000012620	U003	6	28	TBI, antipsychotic, haloperidol	tbi|antipsychotic|haloperidol	antipsychotic|haloperidol|tbi	OFF	tbi|antipsychotic|haloperidol	report39365.xml|report51113.xml|report75304.xml|report91968.xml|report61957.xml|report20136.xml|report84285.xml|report65995.xml|report44381.xml|report44068.xml|report44067.xml|report68841.xml|report26670.xml|report39267.xml|report36926.xml|report48685.xml|report10652.xml|report67843.xml|report38450.xml|report44540.xml|report73458.xml|report80757.xml|report26014.xml|report24160.xml|report41786.xml…	12:43:30
1000012623	U003	6	29	TBI, antipsychotic, haloperidol	tbi|antipsychotic|haloperidol	antipsychotic|haloperidol|tbi	ON	antipsychotic|antipsychotics|neuroleptics|antipsychotic agents|antipsychotic medications|neuroleptic|neuroleptic drug|antipsychotic medication|haloperidol|haldol|tbi|total body irradiation|trauma, brain|brain injury|traumatic brain injuries|traumatic brain injury	report75304.xml|report61957.xml|report20136.xml|report84285.xml|report57299.xml|report51113.xml|report39365.xml|report12762.xml|report61106.xml|report34486.xml|report39261.xml|report91968.xml|report57297.xml|report64751.xml|report51537.xml|report59127.xml|report51366.xml|report60290.xml|report92889.xml|report93129.xml|report71167.xml|report24232.xml|report84198.xml|report60049.xml|report87872.xml…	12:43:32
1000012625	U003	6	30	TBI, antipsychotic, haloperidol	tbi|antipsychotic|haloperidol	antipsychotic|haloperidol|tbi	ON	antipsychotic|antipsychotics|neuroleptics|antipsychotic agents|antipsychotic medications|neuroleptic|neuroleptic drug|antipsychotic medication|haloperidol|haldol|tbi|total body irradiation|trauma, brain|brain injury|traumatic brain injuries|traumatic brain injury	report75304.xml|report57299.xml|report61106.xml|report34486.xml|report39261.xml|report60290.xml|report24232.xml|report84198.xml|report60049.xml|report87872.xml|report4111.xml|report19294.xml|report63045.xml|report27654.xml|report27010.xml|report44827.xml|report43803.xml|report64461.xml|report10315.xml|report8872.xml|report27653.xml|report24052.xml|report28235.xml|report70397.xml|report65995.xml|r…	12:43:39
1000012627	U003	6	31	TBI, antipsychotic, haloperidol	tbi|antipsychotic|haloperidol	antipsychotic|haloperidol|tbi	ON	antipsychotic|antipsychotics|neuroleptics|antipsychotic agents|antipsychotic medications|neuroleptic|neuroleptic drug|antipsychotic medication|haloperidol|haldol|tbi|total body irradiation|trauma, brain|brain injury|traumatic brain injuries|traumatic brain injury	report75304.xml|report61957.xml|report20136.xml|report84285.xml|report57299.xml|report51113.xml|report39365.xml|report12762.xml|report61106.xml|report34486.xml|report39261.xml|report91968.xml|report57297.xml|report64751.xml|report51537.xml|report59127.xml|report51366.xml|report60290.xml|report92889.xml|report93129.xml|report71167.xml|report24232.xml|report84198.xml|report60049.xml|report87872.xml…	12:43:41
1000012630	U003	6	32	TBI, antipsychotic, haloperidol	tbi|antipsychotic|haloperidol	antipsychotic|haloperidol|tbi	OFF	tbi|antipsychotic|haloperidol	report39365.xml|report51113.xml|report75304.xml|report91968.xml|report61957.xml|report20136.xml|report84285.xml|report65995.xml|report44381.xml|report44068.xml|report44067.xml|report68841.xml|report26670.xml|report39267.xml|report36926.xml|report48685.xml|report10652.xml|report67843.xml|report38450.xml|report44540.xml|report73458.xml|report80757.xml|report26014.xml|report24160.xml|report41786.xml…	12:43:55
1000012634	U003	7	1	encephalopathy, catatonia	encephalopathy|catatonia	catatonia|encephalopathy	OFF	encephalopathy|catatonia	report83988.xml|report23954.xml|report83971.xml|report41879.xml|report68079.xml|report40035.xml|report4988.xml|report89056.xml|report84285.xml|report19103.xml|report84583.xml|report85436.xml|report57237.xml|report46607.xml|report90037.xml|report51122.xml|report76197.xml|report68827.xml|report64133.xml|report50837.xml|report45809.xml|report64158.xml|report62026.xml|report17499.xml|report90939.xml|…	12:45:15
1000012637	U003	7	2	encephalopathy, catatonia	encephalopathy|catatonia	catatonia|encephalopathy	ON	catatonia|catatonic|encephalopathy|encephlopathy|encepalopathy|metabolic encephalopathy|toxic encephalopathy|encephalopathic|brain syndrome|encephalitis|encephalopathies	report83988.xml|report83971.xml|report88570.xml|report89480.xml|report23954.xml|report58337.xml|report41879.xml|report96249.xml|report19103.xml|report6762.xml|report8855.xml|report40035.xml|report24709.xml|report4988.xml|report90037.xml|report76197.xml|report68079.xml|report32045.xml|report20342.xml|report45809.xml|report75594.xml|report57237.xml|report46607.xml|report7587.xml|report89056.xml|rep…	12:45:37
1000004533	U004	1	1	concussion, car accident	concussion|car accident	car accident|concussion	OFF	concussion|car accident	report68896.xml|report2886.xml|report76908.xml|report39837.xml|report47759.xml|report32462.xml|report23189.xml|report68077.xml|report47758.xml|report71404.xml|report46633.xml|report82757.xml|report9735.xml|report53270.xml|report77197.xml|report445.xml|report68076.xml|report87908.xml|report41759.xml|report63444.xml|report60027.xml|report43834.xml|report83506.xml|report13642.xml|report47214.xml|rep…	09:53:36
1000004544	U004	1	2	concussion, car accident	concussion|car accident	car accident|concussion	ON	car accident|motor vehicle accident|car crash|motor vehicle crash|mvc|motor vehicle collision|mva|concussion|ace|concuss|cerebral concussion|commotio|concussions|concussive	report78994.xml|report63444.xml|report87908.xml|report60027.xml|report63255.xml|report43098.xml|report72751.xml|report55870.xml|report63445.xml|report90468.xml|report23189.xml|report72945.xml|report8461.xml|report91207.xml|report65786.xml|report88723.xml|report47890.xml|report3851.xml|report81499.xml|report66400.xml|report94203.xml|report76727.xml|report68896.xml|report14765.xml|report27684.xml|r…	09:53:54
1000004558	U004	1	3	concussion, car accident	concussion|car accident	car accident|concussion	OFF	concussion|car accident	report68896.xml|report2886.xml|report76908.xml|report39837.xml|report47759.xml|report32462.xml|report23189.xml|report68077.xml|report47758.xml|report71404.xml|report46633.xml|report82757.xml|report9735.xml|report53270.xml|report77197.xml|report445.xml|report68076.xml|report87908.xml|report41759.xml|report63444.xml|report60027.xml|report43834.xml|report83506.xml|report13642.xml|report47214.xml|rep…	09:54:27
1000004574	U004	1	4	concussion, car accident	concussion|car accident	car accident|concussion	ON	car accident|motor vehicle accident|car crash|motor vehicle crash|mvc|motor vehicle collision|mva|concussion|ace|concuss|cerebral concussion|commotio|concussions|concussive	report78994.xml|report63444.xml|report87908.xml|report60027.xml|report63255.xml|report43098.xml|report72751.xml|report55870.xml|report63445.xml|report90468.xml|report23189.xml|report72945.xml|report8461.xml|report91207.xml|report65786.xml|report88723.xml|report47890.xml|report3851.xml|report81499.xml|report66400.xml|report94203.xml|report76727.xml|report68896.xml|report14765.xml|report27684.xml|r…	09:54:43
1000004630	U004	2	1	breast cancer, DCIS	breast cancer|dcis	breast cancer|dcis	OFF	breast cancer|dcis	report59261.xml|report27007.xml|report53477.xml|report53832.xml|report93368.xml|report20151.xml|report56112.xml|report15369.xml|report67080.xml|report13939.xml|report45399.xml|report10617.xml|report1700.xml|report10567.xml|report43396.xml|report53565.xml|report62784.xml|report3186.xml|report15370.xml|report23192.xml|report76921.xml|report23562.xml|report71432.xml|report25743.xml|report1360.xml|re…	09:58:28
1000004632	U004	2	2	breast cancer, DCIS	breast cancer|dcis	breast cancer|dcis	OFF	breast cancer|dcis	report59261.xml|report27007.xml|report53477.xml|report53832.xml|report93368.xml|report20151.xml|report56112.xml|report15369.xml|report67080.xml|report13939.xml|report45399.xml|report10617.xml|report1700.xml|report10567.xml|report43396.xml|report53565.xml|report62784.xml|report3186.xml|report15370.xml|report23192.xml|report76921.xml|report23562.xml|report71432.xml|report25743.xml|report1360.xml|re…	09:58:30
1000004644	U004	2	3	breast cancer, DCIS	breast cancer|dcis	breast cancer|dcis	ON	breast cancer|bc|breast ca|breast carcinoma|carcinoma breast|mammary carcinoma|breast tumor|brca|br ca|breast cancer diagnosis|dcis|ductal carcinoma in situ|dci|carcinoma in situ	report27007.xml|report59261.xml|report19568.xml|report20151.xml|report79572.xml|report53477.xml|report79571.xml|report72215.xml|report36.xml|report24134.xml|report7574.xml|report20668.xml|report80707.xml|report60210.xml|report80945.xml|report48155.xml|report54214.xml|report11567.xml|report64982.xml|report46873.xml|report62746.xml|report51828.xml|report20150.xml|report1952.xml|report40777.xml|repo…	09:58:48
1000004668	U004	2	4	DCIS	dcis	dcis	OFF	dcis	report59261.xml|report20150.xml|report27007.xml|report53477.xml	10:00:04
1000004671	U004	2	5	DCIS	dcis	dcis	ON	dcis|ductal carcinoma in situ|dci|carcinoma in situ	report20668.xml|report80707.xml|report60210.xml|report80945.xml|report48155.xml|report59261.xml|report54214.xml|report11567.xml|report64982.xml|report46873.xml|report62746.xml|report51828.xml|report20150.xml|report1952.xml|report27007.xml|report40777.xml|report27635.xml|report66077.xml|report50812.xml|report41777.xml|report2026.xml|report26636.xml|report63885.xml|report59340.xml|report15607.xml|r…	10:00:07
1000004678	U004	2	6	DCIS, breast cancer	dcis|breast cancer	breast cancer|dcis	ON	breast cancer|bc|breast ca|breast carcinoma|carcinoma breast|mammary carcinoma|breast tumor|brca|br ca|breast cancer diagnosis|dcis|ductal carcinoma in situ|dci|carcinoma in situ	report27007.xml|report59261.xml|report19568.xml|report20151.xml|report79572.xml|report53477.xml|report79571.xml|report72215.xml|report36.xml|report24134.xml|report7574.xml|report20668.xml|report80707.xml|report60210.xml|report80945.xml|report48155.xml|report54214.xml|report11567.xml|report64982.xml|report46873.xml|report62746.xml|report51828.xml|report20150.xml|report1952.xml|report40777.xml|repo…	10:00:29
1000004688	U004	2	7	breast cancer, DCIS,	breast cancer|dcis|	breast cancer|dcis	ON	breast cancer|bc|breast ca|breast carcinoma|carcinoma breast|mammary carcinoma|breast tumor|brca|br ca|breast cancer diagnosis|dcis|ductal carcinoma in situ|dci|carcinoma in situ	report27007.xml|report59261.xml|report19568.xml|report20151.xml|report79572.xml|report53477.xml|report79571.xml|report72215.xml|report36.xml|report24134.xml|report7574.xml|report20668.xml|report80707.xml|report60210.xml|report80945.xml|report48155.xml|report54214.xml|report11567.xml|report64982.xml|report46873.xml|report62746.xml|report51828.xml|report20150.xml|report1952.xml|report40777.xml|repo…	10:00:58
1000004727	U004	3	1	PTSD, smokers	ptsd|smokers	ptsd|smokers	OFF	ptsd|smokers	report68827.xml|report91984.xml|report70637.xml|report58580.xml|report1112.xml|report80722.xml|report40330.xml|report90935.xml|report30193.xml|report46918.xml|report65769.xml|report40331.xml|report96089.xml|report77751.xml|report77210.xml|report41986.xml|report76727.xml|report81993.xml|report37888.xml|report37178.xml|report24938.xml|report43078.xml|report40090.xml|report60035.xml|report3134.xml|r…	10:02:57
1000004729	U004	3	2	PTSD, smokers	ptsd|smokers	ptsd|smokers	OFF	ptsd|smokers	report68827.xml|report91984.xml|report70637.xml|report58580.xml|report1112.xml|report80722.xml|report40330.xml|report90935.xml|report30193.xml|report46918.xml|report65769.xml|report40331.xml|report96089.xml|report77751.xml|report77210.xml|report41986.xml|report76727.xml|report81993.xml|report37888.xml|report37178.xml|report24938.xml|report43078.xml|report40090.xml|report60035.xml|report3134.xml|r…	10:02:59
1000004732	U004	3	3	PTSD, smokers	ptsd|smokers	ptsd|smokers	ON	ptsd|posttraumatic stress disorder|post traumatic stress disorder|post-traumatic stress disorder|traumatic neuroses|neuroses, posttraumatic|posttraumatic stress disease|posttraumatic stress syndrome|pts|posttraumatic stress|post-traumatic stress syndrome|smokers|cigars|tobacco|current smoker|tob|cigarettes per day|pack years|smoke|smkoing|smoking|cigarette|pack-year|smoked|pack-year smoker|cigare…	report89740.xml|report65837.xml|report22462.xml|report68827.xml|report39061.xml|report16181.xml|report39297.xml|report80722.xml|report13972.xml|report80723.xml|report35140.xml|report91984.xml|report56579.xml|report6936.xml|report35102.xml|report77206.xml|report54500.xml|report1112.xml|report40330.xml|report2917.xml|report46918.xml|report96089.xml|report58580.xml|report49758.xml|report56809.xml|re…	10:03:08
1000004761	U004	3	4	PTSD, smokers	ptsd|smokers	ptsd|smokers	OFF	ptsd|smokers	report68827.xml|report91984.xml|report70637.xml|report58580.xml|report1112.xml|report80722.xml|report40330.xml|report90935.xml|report30193.xml|report46918.xml|report65769.xml|report40331.xml|report96089.xml|report77751.xml|report77210.xml|report41986.xml|report76727.xml|report81993.xml|report37888.xml|report37178.xml|report24938.xml|report43078.xml|report40090.xml|report60035.xml|report3134.xml|r…	10:05:17
1000004764	U004	3	5	PTSD, smokers	ptsd|smokers	ptsd|smokers	ON	ptsd|posttraumatic stress disorder|post traumatic stress disorder|post-traumatic stress disorder|traumatic neuroses|neuroses, posttraumatic|posttraumatic stress disease|posttraumatic stress syndrome|pts|posttraumatic stress|post-traumatic stress syndrome|smokers|cigars|tobacco|current smoker|tob|cigarettes per day|pack years|smoke|smkoing|smoking|cigarette|pack-year|smoked|pack-year smoker|cigare…	report89740.xml|report65837.xml|report22462.xml|report68827.xml|report39061.xml|report16181.xml|report39297.xml|report80722.xml|report13972.xml|report80723.xml|report35140.xml|report91984.xml|report56579.xml|report6936.xml|report35102.xml|report77206.xml|report54500.xml|report1112.xml|report40330.xml|report2917.xml|report46918.xml|report96089.xml|report58580.xml|report49758.xml|report56809.xml|re…	10:05:20
1000004793	U004	4	1	herbal supplements, weight loss	herbal supplements|weight loss	herbal supplements|supplement|weight loss|weightloss	ON	herbal supplements|herbal|herbal supplement|herbs|herbal medications|herbal medication|herb|herbal remedies|supplement|nutritional supplementation|dietary supplements|supplementing|nutritional supplement|supplemental|dietary supplement|nutritional supplements|supplemented|weight loss|dietician|weight reduction|wasting|cachexia|dieting|diets|weight-reduction|malnourished|emaciated|fasting|malnutri…	report10967.xml|report53.xml|report53287.xml|report10622.xml|report32415.xml|report47705.xml|report78064.xml|report39849.xml|report80008.xml|report51069.xml|report60791.xml|report10894.xml|report43315.xml|report53493.xml|report13054.xml|report21399.xml|report37308.xml|report18566.xml|report3308.xml|report4103.xml|report18624.xml|report21790.xml|report94942.xml|report49475.xml|report64365.xml|repo…	10:06:28
1000004802	U004	4	2	herbal supplements, weight loss	herbal supplements|weight loss	herbal supplements|supplement|weight loss|weightloss	OFF	herbal supplements|weight loss	report10622.xml|report39849.xml|report94942.xml|report68939.xml|report86815.xml|report22741.xml|report26555.xml|report80932.xml|report37351.xml|report59154.xml|report89752.xml|report9803.xml|report18624.xml|report21442.xml|report15599.xml|report92034.xml|report44377.xml|report34134.xml|report23639.xml|report50203.xml|report47511.xml|report13692.xml|report36067.xml|report1756.xml|report55230.xml|r…	10:06:47
1000004808	U004	4	3	herbal supplements, weight loss	herbal supplements|weight loss	herbal supplements|supplement|weight loss|weightloss	ON	herbal supplements|herbal|herbal supplement|herbs|herbal medications|herbal medication|herb|herbal remedies|supplement|nutritional supplementation|dietary supplements|supplementing|nutritional supplement|supplemental|dietary supplement|nutritional supplements|supplemented|weight loss|dietician|weight reduction|wasting|cachexia|dieting|diets|weight-reduction|malnourished|emaciated|fasting|malnutri…	report10967.xml|report53.xml|report53287.xml|report10622.xml|report32415.xml|report47705.xml|report78064.xml|report39849.xml|report80008.xml|report51069.xml|report60791.xml|report10894.xml|report43315.xml|report53493.xml|report13054.xml|report21399.xml|report37308.xml|report18566.xml|report3308.xml|report4103.xml|report18624.xml|report21790.xml|report94942.xml|report49475.xml|report64365.xml|repo…	10:07:02
1000004854	U004	5	1	mono and enlarged spleen	mono and enlarged spleen	and|enlarged spleen|mono	OFF	mono and enlarged spleen	report25726.xml|report76431.xml|report35095.xml|report28196.xml|report31404.xml|report86920.xml|report2573.xml|report34817.xml|report24939.xml|report88986.xml|report47203.xml|report53067.xml|report76432.xml|report23893.xml|report3573.xml|report64123.xml|report41257.xml|report94874.xml|report94873.xml|report22991.xml|report22771.xml|report41258.xml|report22772.xml|report89001.xml|report11237.xml|r…	10:09:34
1000004856	U004	5	2	mono and enlarged spleen	mono and enlarged spleen	and|enlarged spleen|mono	OFF	mono and enlarged spleen	report25726.xml|report76431.xml|report35095.xml|report28196.xml|report31404.xml|report86920.xml|report2573.xml|report34817.xml|report24939.xml|report88986.xml|report47203.xml|report53067.xml|report76432.xml|report23893.xml|report3573.xml|report64123.xml|report41257.xml|report94874.xml|report94873.xml|report22991.xml|report22771.xml|report41258.xml|report22772.xml|report89001.xml|report11237.xml|r…	10:09:35
1000004860	U004	5	3	mono, enlarged spleen	mono|enlarged spleen	enlarged spleen|mono	OFF	mono|enlarged spleen	report25726.xml|report76431.xml|report35095.xml|report28196.xml|report31404.xml|report86920.xml|report2573.xml|report34817.xml|report24939.xml|report88986.xml|report47203.xml|report53067.xml|report76432.xml|report23893.xml|report3573.xml|report64123.xml|report41257.xml|report94874.xml|report94873.xml|report22991.xml|report22771.xml|report41258.xml|report22772.xml|report89001.xml|report11237.xml|r…	10:09:45
1000004863	U004	5	4	mono, enlarged spleen	mono|enlarged spleen	enlarged spleen|mono	ON	enlarged spleen|large spleen|hsm|spleen enlargement|splenic enlargement|hepatosplenomegaly|enlargement spleen|splenomegaly|mono|monocyte|ebv|epstein|epstein-barr virus|monos|infectious mono|epstein-barr|mononucleosis|monocytic|ebstein	report41739.xml|report41329.xml|report40050.xml|report77828.xml|report41010.xml|report34817.xml|report76432.xml|report16421.xml|report25726.xml|report15630.xml|report23893.xml|report77787.xml|report36864.xml|report14908.xml|report14907.xml|report39077.xml|report40094.xml|report51058.xml|report64123.xml|report83994.xml|report37389.xml|report87396.xml|report52578.xml|report19147.xml|report12448.xml…	10:09:55
1000004872	U004	6	1	CFTR	cftr	cftr	OFF	cftr		10:11:00
1000004911	U004	6	2	cystic fibriosis	cystic fibriosis	cystic	ON	cystic|cyst|cysts	report52060.xml|report52059.xml|report1789.xml|report82874.xml|report46318.xml|report46317.xml|report11375.xml|report39021.xml|report95764.xml|report70999.xml|report35308.xml|report35557.xml|report86760.xml|report86761.xml|report1956.xml|report16164.xml|report16592.xml|report4197.xml|report51203.xml|report37479.xml|report39930.xml|report39929.xml|report19670.xml|report80880.xml|report80802.xml|re…	10:13:23
1000004918	U004	6	3	CF	cf	cf	ON	cf|hf|cardiac failure|heart failure|cystic fibrosis|caucasian female|white female|w/f|caucasian	report32621.xml|report22267.xml|report83923.xml|report24484.xml|report43308.xml|report87276.xml|report40841.xml|report20961.xml|report86151.xml|report60064.xml|report64073.xml|report74314.xml|report51109.xml|report39273.xml|report24708.xml|report32804.xml|report43088.xml|report67008.xml|report73120.xml|report45505.xml|report74824.xml|report85074.xml|report13915.xml|report13670.xml|report92423.xml…	10:13:30
1000004924	U004	6	4	Cystic fibrosis	cystic fibrosis	cystic fibrosis	ON	cystic fibrosis|fibrocystic disease|cf	report32621.xml|report22267.xml|report83923.xml|report87276.xml|report40841.xml|report74314.xml|report43088.xml|report67008.xml|report73120.xml|report45505.xml|report85074.xml|report13915.xml|report30050.xml|report22690.xml|report36619.xml|report30033.xml|report85298.xml|report30051.xml|report41962.xml|report45390.xml|report37621.xml|report22169.xml|report87278.xml|report15307.xml|report32807.xml…	10:13:55
1000004930	U004	6	5	Cystic fibrosis	cystic fibrosis	cystic fibrosis	OFF	cystic fibrosis	report32621.xml|report22267.xml|report83923.xml|report87276.xml|report74314.xml|report43088.xml|report36619.xml|report67008.xml|report40841.xml|report73120.xml|report45505.xml|report22169.xml|report85074.xml|report45390.xml|report13915.xml|report30050.xml|report22690.xml|report41962.xml|report37621.xml|report15307.xml|report32807.xml|report23180.xml|report30033.xml|report13357.xml|report30668.xml…	10:14:03
1000004942	U004	6	6	CF	cf	cf	OFF	cf	report83269.xml|report40759.xml|report58039.xml|report77576.xml|report63332.xml|report41112.xml|report40841.xml|report41839.xml|report70368.xml|report15552.xml|report41113.xml|report33376.xml|report20911.xml|report77161.xml|report58723.xml|report79989.xml|report32537.xml|report92189.xml|report84737.xml|report95159.xml|report39028.xml|report41114.xml|report39035.xml|report46491.xml|report55836.xml…	10:14:42
1000004945	U004	6	7	CF	cf	cf	ON	cf|hf|cardiac failure|heart failure|cystic fibrosis|caucasian female|white female|w/f|caucasian	report32621.xml|report22267.xml|report83923.xml|report24484.xml|report43308.xml|report87276.xml|report40841.xml|report20961.xml|report86151.xml|report60064.xml|report64073.xml|report74314.xml|report51109.xml|report39273.xml|report24708.xml|report32804.xml|report43088.xml|report67008.xml|report73120.xml|report45505.xml|report74824.xml|report85074.xml|report13915.xml|report13670.xml|report92423.xml…	10:14:46
1000004956	U004	6	8	cysutc fibrosis	cysutc fibrosis	fibrosis	ON	fibrosis|fibrous thickening|fibroses|fibrosed|desmoplasia|fibrose|fibrosing|fibrotic	report90370.xml|report59979.xml|report61924.xml|report77933.xml|report81660.xml|report45429.xml|report45505.xml|report74231.xml|report78243.xml|report55988.xml|report36413.xml|report74291.xml|report32621.xml|report22267.xml|report83923.xml|report7007.xml|report77738.xml|report72148.xml|report53199.xml|report87848.xml|report30953.xml|report14407.xml|report90198.xml|report12514.xml|report47155.xml|…	10:15:11
1000004959	U004	6	9	cystic fibrosis	cystic fibrosis	cystic fibrosis	ON	cystic fibrosis|fibrocystic disease|cf	report32621.xml|report22267.xml|report83923.xml|report87276.xml|report40841.xml|report74314.xml|report43088.xml|report67008.xml|report73120.xml|report45505.xml|report85074.xml|report13915.xml|report30050.xml|report22690.xml|report36619.xml|report30033.xml|report85298.xml|report30051.xml|report41962.xml|report45390.xml|report37621.xml|report22169.xml|report87278.xml|report15307.xml|report32807.xml…	10:15:20
1000006650	U005	1	1	concussion, mva	concussion|mva	concussion|mva	OFF	concussion|mva	report63444.xml|report78994.xml|report87908.xml|report60027.xml|report63255.xml|report55870.xml|report8461.xml|report43098.xml|report63445.xml|report65786.xml|report68896.xml|report2886.xml|report76908.xml|report39837.xml|report47759.xml|report32462.xml|report23189.xml|report68077.xml|report47758.xml|report71404.xml|report46633.xml|report82757.xml|report9735.xml|report53270.xml|report77197.xml|re…	09:50:19
1000006663	U005	1	2	concussion, mva	concussion|mva	concussion|mva	ON	concussion|ace|concuss|cerebral concussion|commotio|concussions|concussive|mva|car accident|car crash|motor vehicle crash|mvc|motor vehicle collision|motor vehicle accident	report78994.xml|report63444.xml|report87908.xml|report60027.xml|report63255.xml|report43098.xml|report72751.xml|report55870.xml|report63445.xml|report90468.xml|report23189.xml|report72945.xml|report8461.xml|report91207.xml|report65786.xml|report88723.xml|report47890.xml|report3851.xml|report81499.xml|report66400.xml|report94203.xml|report76727.xml|report68896.xml|report14765.xml|report27684.xml|r…	09:51:21
1000006674	U005	1	3	concussion	concussion	concussion	ON	concussion|ace|concuss|cerebral concussion|commotio|concussions|concussive	report68896.xml|report76908.xml|report2886.xml|report47759.xml|report32462.xml|report23189.xml|report39837.xml|report78994.xml|report47758.xml|report68077.xml|report76445.xml|report71404.xml|report46633.xml|report82757.xml|report9735.xml|report43799.xml|report53270.xml|report445.xml|report77197.xml|report68076.xml|report87908.xml|report30441.xml|report63444.xml|report60027.xml|report89274.xml|rep…	09:52:05
1000006677	U005	1	4	concussion	concussion	concussion	OFF	concussion	report68896.xml|report2886.xml|report76908.xml|report39837.xml|report47759.xml|report32462.xml|report23189.xml|report68077.xml|report47758.xml|report71404.xml|report46633.xml|report82757.xml|report9735.xml|report53270.xml|report77197.xml|report445.xml|report68076.xml|report87908.xml|report63444.xml|report60027.xml|report43834.xml|report47214.xml|report78994.xml|report76445.xml|report76276.xml|rep…	09:52:15
1000006680	U005	1	5	concussion	concussion	concussion	OFF	concussion	report68896.xml|report2886.xml|report76908.xml|report39837.xml|report47759.xml|report32462.xml|report23189.xml|report68077.xml|report47758.xml|report71404.xml|report46633.xml|report82757.xml|report9735.xml|report53270.xml|report77197.xml|report445.xml|report68076.xml|report87908.xml|report63444.xml|report60027.xml|report43834.xml|report47214.xml|report78994.xml|report76445.xml|report76276.xml|rep…	09:52:20
1000006686	U005	1	6	concussion, mva	concussion|mva	concussion|mva	ON	concussion|ace|concuss|cerebral concussion|commotio|concussions|concussive|mva|car accident|car crash|motor vehicle crash|mvc|motor vehicle collision|motor vehicle accident	report78994.xml|report63444.xml|report87908.xml|report60027.xml|report63255.xml|report43098.xml|report72751.xml|report55870.xml|report63445.xml|report90468.xml|report23189.xml|report72945.xml|report8461.xml|report91207.xml|report65786.xml|report88723.xml|report47890.xml|report3851.xml|report81499.xml|report66400.xml|report94203.xml|report76727.xml|report68896.xml|report14765.xml|report27684.xml|r…	09:52:58
1000006698	U005	1	7	concussion, mva	concussion|mva	concussion|mva	OFF	concussion|mva	report63444.xml|report78994.xml|report87908.xml|report60027.xml|report63255.xml|report55870.xml|report8461.xml|report43098.xml|report63445.xml|report65786.xml|report68896.xml|report2886.xml|report76908.xml|report39837.xml|report47759.xml|report32462.xml|report23189.xml|report68077.xml|report47758.xml|report71404.xml|report46633.xml|report82757.xml|report9735.xml|report53270.xml|report77197.xml|re…	09:54:31
1000006702	U005	2	1	dcis	dcis	dcis	OFF	dcis	report59261.xml|report20150.xml|report27007.xml|report53477.xml	09:54:34
1000006712	U005	2	2	non-invasive dcis	non-invasive dcis	dcis|non-invasive	OFF	non-invasive dcis	report59261.xml|report46822.xml|report20150.xml|report27007.xml|report27871.xml|report63197.xml|report32405.xml|report82271.xml|report69170.xml|report53477.xml|report6773.xml|report54428.xml|report86402.xml|report80818.xml|report41425.xml|report63411.xml|report94390.xml|report54979.xml|report68651.xml|report45805.xml|report29256.xml|report87092.xml|report42638.xml|report89300.xml|report66562.xml|…	09:55:11
1000006717	U005	2	3	non-invasive dcis breast cancer	non-invasive dcis breast cancer	dcis|invasive breast cancer|non-invasive	OFF	non-invasive dcis breast cancer	report59261.xml|report46822.xml|report20150.xml|report27007.xml|report27871.xml|report63197.xml|report32405.xml|report82271.xml|report69170.xml|report53477.xml|report6773.xml|report54428.xml|report86402.xml|report80818.xml|report41425.xml|report96849.xml|report63411.xml|report94390.xml|report54979.xml|report68651.xml|report45805.xml|report29256.xml|report87092.xml|report42638.xml|report89300.xml|…	09:55:30
1000006762	U005	2	4	non-invasive dcis breast cancer	non-invasive dcis breast cancer	dcis|invasive breast cancer|non-invasive	ON	dcis|ductal carcinoma in situ|carcinoma in situ|invasive breast cancer|non-invasive|no invasion of|no invasion|noninvasive|non invasive	report41977.xml|report1952.xml|report59261.xml|report42591.xml|report20150.xml|report27007.xml|report59167.xml|report90894.xml|report33473.xml|report6773.xml|report26260.xml|report93291.xml|report63.xml|report80818.xml|report6250.xml|report41425.xml|report96849.xml|report63411.xml|report54979.xml|report53477.xml|report82179.xml|report68651.xml|report45805.xml|report87092.xml|report46822.xml|repor…	09:57:39
1000006776	U005	2	5	dcis, breast cancer	dcis|breast cancer	breast cancer|dcis	ON	breast cancer|bc|breast ca|breast carcinoma|carcinoma breast|mammary carcinoma|breast tumor|brca|br ca|breast cancer diagnosis|dcis|ductal carcinoma in situ|dci|carcinoma in situ	report27007.xml|report59261.xml|report19568.xml|report20151.xml|report79572.xml|report53477.xml|report79571.xml|report72215.xml|report36.xml|report24134.xml|report7574.xml|report20668.xml|report80707.xml|report60210.xml|report80945.xml|report48155.xml|report54214.xml|report11567.xml|report64982.xml|report46873.xml|report62746.xml|report51828.xml|report20150.xml|report1952.xml|report40777.xml|repo…	09:59:23
1000006795	U005	2	6	dcis, breast cancer	dcis|breast cancer	breast cancer|dcis	OFF	dcis|breast cancer	report59261.xml|report27007.xml|report53477.xml|report53832.xml|report93368.xml|report20151.xml|report56112.xml|report15369.xml|report67080.xml|report13939.xml|report45399.xml|report10617.xml|report1700.xml|report10567.xml|report43396.xml|report53565.xml|report62784.xml|report3186.xml|report15370.xml|report23192.xml|report76921.xml|report23562.xml|report71432.xml|report25743.xml|report1360.xml|re…	10:00:30
1000006797	U005	3	1	ptsd	ptsd	ptsd	OFF	ptsd	report91984.xml|report68827.xml|report70637.xml|report58580.xml|report1112.xml|report80722.xml|report40330.xml|report90935.xml|report30193.xml|report46918.xml|report65769.xml|report40331.xml|report96089.xml|report77751.xml|report77210.xml|report41986.xml|report76727.xml	10:00:37
1000006804	U005	3	2	history of smoking, ptsd	history of smoking|ptsd	history of|history, nos|ptsd|smoking	OFF	history of smoking|ptsd	report68827.xml|report40330.xml|report96089.xml|report77210.xml|report91984.xml|report70637.xml|report1112.xml|report80722.xml|report30193.xml|report90935.xml|report65769.xml|report46918.xml|report77751.xml|report40331.xml|report41986.xml|report76727.xml|report74095.xml|report644.xml|report74096.xml|report59350.xml|report86887.xml|report85958.xml|report41564.xml|report15558.xml|report71130.xml|re…	10:00:55
1000006827	U005	3	3	smoker, ptsd	smoker|ptsd	ptsd|smoker	OFF	smoker|ptsd	report91984.xml|report68827.xml|report70637.xml|report58580.xml|report1112.xml|report80722.xml|report40330.xml|report90935.xml|report30193.xml|report46918.xml|report65769.xml|report40331.xml|report96089.xml|report77751.xml|report77210.xml|report41986.xml|report76727.xml|report67120.xml|report21.xml|report34559.xml|report21509.xml|report3175.xml|report89262.xml|report76456.xml|report39831.xml|repo…	10:01:58
1000006839	U005	3	4	social history, smoker, ptsd	social history|smoker|ptsd	ptsd|smoker|social history	OFF	social history|smoker|ptsd	report91984.xml|report70637.xml|report68827.xml|report58580.xml|report1112.xml|report80722.xml|report40330.xml|report46918.xml|report40331.xml|report96089.xml|report90935.xml|report77210.xml|report41986.xml|report76727.xml|report67120.xml|report21.xml|report34559.xml|report21509.xml|report3175.xml|report89262.xml|report29600.xml|report68670.xml|report76456.xml|report66867.xml|report39831.xml|repo…	10:02:37
1000006849	U005	3	5	tobacco, ptsd	tobacco|ptsd	ptsd|tobacco	OFF	tobacco|ptsd	report91984.xml|report70637.xml|report58580.xml|report80722.xml|report46918.xml|report40331.xml|report68827.xml|report1112.xml|report40330.xml|report90935.xml|report30193.xml|report65769.xml|report96089.xml|report77751.xml|report77210.xml|report41986.xml|report76727.xml|report97607.xml|report18304.xml|report38172.xml|report87398.xml|report71426.xml|report22190.xml|report24773.xml|report55455.xml|…	10:02:55
1000006858	U005	3	6	tobacco, ptsd	tobacco|ptsd	ptsd|tobacco	ON	ptsd|posttraumatic stress disorder|post traumatic stress disorder|post-traumatic stress disorder|traumatic neuroses|neuroses, posttraumatic|posttraumatic stress disease|posttraumatic stress syndrome|pts|posttraumatic stress|post-traumatic stress syndrome|tobacco|cigars|tob|pack years|second hand smoke|cigarettes per day|smoke|smkoing|smoking|cigarette|pack-year|smoker|tobacco product|smoked|pack-…	report89740.xml|report65837.xml|report22462.xml|report68827.xml|report39061.xml|report16181.xml|report39297.xml|report80722.xml|report80723.xml|report35140.xml|report13972.xml|report56579.xml|report91984.xml|report6936.xml|report35102.xml|report77206.xml|report54500.xml|report1112.xml|report40330.xml|report46918.xml|report2917.xml|report96089.xml|report58580.xml|report49758.xml|report8469.xml|rep…	10:03:27
1000006912	U005	4	1	herbal supplements, weight loss	herbal supplements|weight loss	herbal supplements|supplement|weight loss|weightloss	ON	herbal supplements|herbal|herbal supplement|herbs|herbal medications|herbal medication|herb|herbal remedies|supplement|nutritional supplementation|dietary supplements|supplementing|nutritional supplement|supplemental|dietary supplement|nutritional supplements|supplemented|weight loss|dietician|weight reduction|wasting|cachexia|dieting|diets|weight-reduction|malnourished|emaciated|fasting|malnutri…	report10967.xml|report53.xml|report53287.xml|report10622.xml|report32415.xml|report47705.xml|report78064.xml|report39849.xml|report80008.xml|report51069.xml|report60791.xml|report10894.xml|report43315.xml|report53493.xml|report13054.xml|report21399.xml|report37308.xml|report18566.xml|report3308.xml|report4103.xml|report18624.xml|report21790.xml|report94942.xml|report49475.xml|report64365.xml|repo…	10:08:34
1000006924	U005	4	2	herbal supplements, weight loss	herbal supplements|weight loss	herbal supplements|supplement|weight loss|weightloss	OFF	herbal supplements|weight loss	report10622.xml|report39849.xml|report94942.xml|report68939.xml|report86815.xml|report22741.xml|report26555.xml|report80932.xml|report37351.xml|report59154.xml|report89752.xml|report9803.xml|report18624.xml|report21442.xml|report15599.xml|report92034.xml|report44377.xml|report34134.xml|report23639.xml|report50203.xml|report47511.xml|report13692.xml|report36067.xml|report1756.xml|report55230.xml|r…	10:08:41
1000006943	U005	4	3	herbal supplements for weight loss	herbal supplements for weight loss	herbal supplements|supplement|weight loss|weightloss	OFF	herbal supplements for weight loss	report10622.xml|report39849.xml|report94942.xml|report68939.xml|report86815.xml|report22741.xml|report26555.xml|report80932.xml|report37351.xml|report59154.xml|report89752.xml|report9803.xml|report18624.xml|report21442.xml|report15599.xml|report92034.xml|report44377.xml|report34134.xml|report23639.xml|report50203.xml|report47511.xml|report13692.xml|report36067.xml|report1756.xml|report55230.xml|r…	10:09:13
1000006952	U005	4	4	herbal supplements for weight loss	herbal supplements for weight loss	herbal supplements|supplement|weight loss|weightloss	ON	herbal supplements|herbal|herbal supplement|herbs|herbal medications|herbal medication|herb|herbal remedies|supplement|nutritional supplementation|dietary supplements|supplementing|nutritional supplement|supplemental|dietary supplement|nutritional supplements|supplemented|weight loss|dietician|weight reduction|wasting|cachexia|dieting|diets|weight-reduction|malnourished|emaciated|fasting|malnutri…	report10967.xml|report53.xml|report53287.xml|report10622.xml|report32415.xml|report47705.xml|report78064.xml|report39849.xml|report80008.xml|report51069.xml|report60791.xml|report10894.xml|report43315.xml|report53493.xml|report13054.xml|report21399.xml|report37308.xml|report18566.xml|report3308.xml|report4103.xml|report18624.xml|report21790.xml|report94942.xml|report49475.xml|report64365.xml|repo…	10:09:38
1000006964	U005	4	5	herbal supplements, weight reduction	herbal supplements|weight reduction	herbal supplements|supplement|weight reduction	ON	herbal supplements|herbal|herbal supplement|herbs|herbal medications|herbal medication|herb|herbal remedies|supplement|nutritional supplementation|dietary supplements|supplementing|nutritional supplement|supplemental|dietary supplement|nutritional supplements|supplemented|weight reduction|dietician|weight loss|wasting|cachexia|wt loss|dieting|diets|weight-reduction|progressive weight loss|malnour…	report75913.xml|report53287.xml|report10967.xml|report10622.xml|report53.xml|report32415.xml|report47705.xml|report78064.xml|report39849.xml|report51069.xml|report37308.xml|report53493.xml|report22741.xml|report94942.xml|report43315.xml|report59154.xml|report80008.xml|report47778.xml|report4103.xml|report13054.xml|report60791.xml|report18566.xml|report10894.xml|report3308.xml|report86815.xml|repo…	10:10:16
1000007002	U005	4	6	herbal supplements, weight reduction	herbal supplements|weight reduction	herbal supplements|supplement|weight reduction	OFF	herbal supplements|weight reduction	report57050.xml|report54992.xml|report81725.xml|report10622.xml|report10967.xml|report4418.xml|report82776.xml|report32415.xml|report29963.xml|report49235.xml|report48669.xml|report18901.xml|report38438.xml|report29226.xml|report40988.xml|report15566.xml|report46205.xml|report9486.xml|report37383.xml|report36931.xml|report37351.xml|report80054.xml|report81211.xml|report36614.xml|report22216.xml|r…	10:13:29
1000007011	U005	5	1	mononucleosis, enlarged spleen	mononucleosis|enlarged spleen	enlarged spleen|mononucleosis	OFF	mononucleosis|enlarged spleen	report15630.xml|report77828.xml|report78770.xml|report76432.xml|report39077.xml|report77763.xml|report84560.xml|report84963.xml|report77792.xml|report77566.xml|report17518.xml|report20693.xml|report77787.xml|report44570.xml|report26315.xml|report76431.xml|report65571.xml|report16421.xml|report40095.xml|report86920.xml|report53067.xml|report20687.xml|report89223.xml|report33101.xml|report93951.xml…	10:13:45
1000007020	U005	5	2	mononucleosis, enlarged spleen	mononucleosis|enlarged spleen	enlarged spleen|mononucleosis	ON	enlarged spleen|large spleen|hsm|spleen enlargement|splenic enlargement|hepatosplenomegaly|enlargement spleen|splenomegaly|mononucleosis|monocyte|ebv|epstein|infectious mononucleosis|epstein-barr virus|monos|infectious mono|epstein-barr|mono|monocytic|ebstein	report41739.xml|report41329.xml|report40050.xml|report77828.xml|report41010.xml|report76432.xml|report34817.xml|report16421.xml|report25726.xml|report23893.xml|report15630.xml|report77787.xml|report36864.xml|report40094.xml|report14908.xml|report14907.xml|report39077.xml|report51058.xml|report64123.xml|report83994.xml|report37389.xml|report87396.xml|report52578.xml|report19147.xml|report12448.xml…	10:14:21
1000007102	U005	6	1	proteinuria, cytoxan	proteinuria|cytoxan	cytoxan|proteinuria	ON	cytoxan|cyclophosphamide|chemotherapy|cmf|ctx|cy|proteinuria|urine protein|persistent proteinuria|protein urine|protein in the urine|urinary protein	report78567.xml|report68646.xml|report68380.xml|report41302.xml|report45530.xml|report46056.xml|report78986.xml|report46054.xml|report42337.xml|report2332.xml|report76138.xml|report71142.xml|report44303.xml|report66553.xml|report79121.xml|report44541.xml|report8118.xml|report58813.xml|report80076.xml|report1700.xml|report21741.xml|report73130.xml|report38560.xml|report80067.xml|report54026.xml|re…	10:17:41
1000007111	U005	6	2	proteinuria, cytoxan, lupus nephritis	proteinuria|cytoxan|lupus nephritis	cytoxan|lupus nephritis|proteinuria	ON	cytoxan|cyclophosphamide|chemotherapy|cmf|ctx|cy|lupus nephritis|lupus glomerulonephritis|nephritis|proteinuria|urine protein|persistent proteinuria|protein urine|protein in the urine|urinary protein	report46054.xml|report45530.xml|report46056.xml|report41302.xml|report44303.xml|report78567.xml|report68646.xml|report32509.xml|report68380.xml|report84356.xml|report39123.xml|report45603.xml|report78986.xml|report46616.xml|report42337.xml|report2332.xml|report21859.xml|report41578.xml|report24917.xml|report65804.xml|report76138.xml|report23264.xml|report71142.xml|report60538.xml|report56817.xml|…	10:18:03
1000007118	U005	6	3	proteinuria, cytoxan, lupus nephritis	proteinuria|cytoxan|lupus nephritis	cytoxan|lupus nephritis|proteinuria	OFF	proteinuria|cytoxan|lupus nephritis	report46054.xml|report46056.xml|report45530.xml|report32509.xml|report39123.xml|report84356.xml|report21859.xml|report24917.xml|report78986.xml|report44303.xml|report46616.xml|report85128.xml|report46055.xml|report56565.xml|report5421.xml|report38684.xml|report83155.xml|report44819.xml|report60837.xml|report41578.xml|report60835.xml|report35467.xml|report46264.xml|report45603.xml|report88568.xml|…	10:18:48
1000007126	U005	6	4	proteinuria, cytoxan, lupus nephritis	proteinuria|cytoxan|lupus nephritis	cytoxan|lupus nephritis|proteinuria	ON	cytoxan|cyclophosphamide|chemotherapy|cmf|ctx|cy|lupus nephritis|lupus glomerulonephritis|nephritis|proteinuria|urine protein|persistent proteinuria|protein urine|protein in the urine|urinary protein	report46054.xml|report45530.xml|report46056.xml|report41302.xml|report44303.xml|report78567.xml|report68646.xml|report32509.xml|report68380.xml|report84356.xml|report39123.xml|report45603.xml|report78986.xml|report46616.xml|report42337.xml|report2332.xml|report21859.xml|report41578.xml|report24917.xml|report65804.xml|report76138.xml|report23264.xml|report71142.xml|report60538.xml|report56817.xml|…	10:19:24
1000007131	U005	6	5	proteinuria, cytoxan, lupus nephritis, c4	proteinuria|cytoxan|lupus nephritis|c4	c4|cytoxan|lupus nephritis|proteinuria	ON	c4|cervical vertebra|complement|vertebra|c-2|c1|c5|c-1|c6|c-7|c-6|c3|c2|c3/c4|cervical vertebrae|c7|cytoxan|cyclophosphamide|chemotherapy|cmf|ctx|cy|lupus nephritis|lupus glomerulonephritis|nephritis|proteinuria|urine protein|persistent proteinuria|protein urine|protein in the urine|urinary protein	report45530.xml|report46056.xml|report44303.xml|report46054.xml|report32509.xml|report46616.xml|report41302.xml|report11529.xml|report74741.xml|report79121.xml|report72092.xml|report76308.xml|report78567.xml|report68646.xml|report85292.xml|report42911.xml|report68380.xml|report84356.xml|report4748.xml|report2066.xml|report53840.xml|report49235.xml|report38560.xml|report32847.xml|report69739.xml|r…	10:19:36
1000007134	U005	6	6	proteinuria, cytoxan, lupus nephritis, anti-dsDNA	proteinuria|cytoxan|lupus nephritis|anti-dsdna	cytoxan|ds-dna|lupus nephritis|proteinuria	ON	cytoxan|cyclophosphamide|chemotherapy|cmf|ctx|cy|ds-dna|dna, double-stranded|double strand dna|lupus nephritis|lupus glomerulonephritis|nephritis|proteinuria|urine protein|persistent proteinuria|protein urine|protein in the urine|urinary protein	report45530.xml|report46054.xml|report46056.xml|report41302.xml|report21859.xml|report44303.xml|report78567.xml|report68646.xml|report32509.xml|report68380.xml|report84356.xml|report39123.xml|report45603.xml|report78986.xml|report46616.xml|report42337.xml|report2332.xml|report41578.xml|report77401.xml|report24917.xml|report65804.xml|report76138.xml|report23264.xml|report71142.xml|report60538.xml|…	10:19:49
1000007139	U005	6	7	proteinuria, cytoxan, lupus nephritis, anti-dsDNA, positive ANA	proteinuria|cytoxan|lupus nephritis|anti-dsdna|positive ana	cytoxan|ds-dna|lupus nephritis|positive ana|proteinuria	ON	cytoxan|cyclophosphamide|chemotherapy|cmf|ctx|cy|ds-dna|dna, double-stranded|double strand dna|lupus nephritis|lupus glomerulonephritis|nephritis|positive ana|ana positive|positive antinuclear antibody test|proteinuria|urine protein|persistent proteinuria|protein urine|protein in the urine|urinary protein	report45530.xml|report46056.xml|report21859.xml|report46054.xml|report41302.xml|report77401.xml|report44303.xml|report78567.xml|report68646.xml|report32509.xml|report68380.xml|report84356.xml|report39123.xml|report45603.xml|report78986.xml|report46616.xml|report42337.xml|report2332.xml|report41578.xml|report24917.xml|report65804.xml|report76138.xml|report23264.xml|report19564.xml|report71142.xml|…	10:20:14
1000010281	U006	1	1	mvc, concussion	mvc|concussion	concussion|mvc	OFF	mvc|concussion	report81499.xml|report65786.xml|report72945.xml|report91207.xml|report94203.xml|report68896.xml|report2886.xml|report76908.xml|report39837.xml|report47759.xml|report32462.xml|report23189.xml|report68077.xml|report47758.xml|report71404.xml|report46633.xml|report82757.xml|report9735.xml|report53270.xml|report77197.xml|report445.xml|report68076.xml|report87908.xml|report63444.xml|report60027.xml|rep…	11:42:44
1000010296	U006	1	2	mvc, concussion	mvc|concussion	concussion|mvc	ON	concussion|ace|concuss|cerebral concussion|commotio|concussions|concussive|mvc|motor vehicle accident|car accident|car crash|motor vehicle crash|motor vehicle collision|mva	report78994.xml|report63444.xml|report87908.xml|report60027.xml|report63255.xml|report43098.xml|report72751.xml|report55870.xml|report63445.xml|report90468.xml|report23189.xml|report72945.xml|report8461.xml|report91207.xml|report65786.xml|report88723.xml|report47890.xml|report3851.xml|report81499.xml|report66400.xml|report94203.xml|report76727.xml|report68896.xml|report14765.xml|report27684.xml|r…	11:42:51
1000010342	U006	1	3	mvc, concussion	mvc|concussion	concussion|mvc	OFF	mvc|concussion	report81499.xml|report65786.xml|report72945.xml|report91207.xml|report94203.xml|report68896.xml|report2886.xml|report76908.xml|report39837.xml|report47759.xml|report32462.xml|report23189.xml|report68077.xml|report47758.xml|report71404.xml|report46633.xml|report82757.xml|report9735.xml|report53270.xml|report77197.xml|report445.xml|report68076.xml|report87908.xml|report63444.xml|report60027.xml|rep…	11:43:04
1000010400	U006	1	4	mvc, concussion	mvc|concussion	concussion|mvc	ON	concussion|ace|concuss|cerebral concussion|commotio|concussions|concussive|mvc|motor vehicle accident|car accident|car crash|motor vehicle crash|motor vehicle collision|mva	report78994.xml|report63444.xml|report87908.xml|report60027.xml|report63255.xml|report43098.xml|report72751.xml|report55870.xml|report63445.xml|report90468.xml|report23189.xml|report72945.xml|report8461.xml|report91207.xml|report65786.xml|report88723.xml|report47890.xml|report3851.xml|report81499.xml|report66400.xml|report94203.xml|report76727.xml|report68896.xml|report14765.xml|report27684.xml|r…	11:43:28
1000010409	U006	1	5	mvc, concussion	mvc|concussion	concussion|mvc	OFF	mvc|concussion	report81499.xml|report65786.xml|report72945.xml|report91207.xml|report94203.xml|report68896.xml|report2886.xml|report76908.xml|report39837.xml|report47759.xml|report32462.xml|report23189.xml|report68077.xml|report47758.xml|report71404.xml|report46633.xml|report82757.xml|report9735.xml|report53270.xml|report77197.xml|report445.xml|report68076.xml|report87908.xml|report63444.xml|report60027.xml|rep…	11:43:51
1000010412	U006	1	6	mvc, concussion	mvc|concussion	concussion|mvc	ON	concussion|ace|concuss|cerebral concussion|commotio|concussions|concussive|mvc|motor vehicle accident|car accident|car crash|motor vehicle crash|motor vehicle collision|mva	report78994.xml|report63444.xml|report87908.xml|report60027.xml|report63255.xml|report43098.xml|report72751.xml|report55870.xml|report63445.xml|report90468.xml|report23189.xml|report72945.xml|report8461.xml|report91207.xml|report65786.xml|report88723.xml|report47890.xml|report3851.xml|report81499.xml|report66400.xml|report94203.xml|report76727.xml|report68896.xml|report14765.xml|report27684.xml|r…	11:43:57
1000010453	U006	1	7	mvc, concussion	mvc|concussion	concussion|mvc	OFF	mvc|concussion	report81499.xml|report65786.xml|report72945.xml|report91207.xml|report94203.xml|report68896.xml|report2886.xml|report76908.xml|report39837.xml|report47759.xml|report32462.xml|report23189.xml|report68077.xml|report47758.xml|report71404.xml|report46633.xml|report82757.xml|report9735.xml|report53270.xml|report77197.xml|report445.xml|report68076.xml|report87908.xml|report63444.xml|report60027.xml|rep…	11:44:29
1000010507	U006	1	8	mvc, concussion	mvc|concussion	concussion|mvc	ON	concussion|ace|concuss|cerebral concussion|commotio|concussions|concussive|mvc|motor vehicle accident|car accident|car crash|motor vehicle crash|motor vehicle collision|mva	report78994.xml|report63444.xml|report87908.xml|report60027.xml|report63255.xml|report43098.xml|report72751.xml|report55870.xml|report63445.xml|report90468.xml|report23189.xml|report72945.xml|report8461.xml|report91207.xml|report65786.xml|report88723.xml|report47890.xml|report3851.xml|report81499.xml|report66400.xml|report94203.xml|report76727.xml|report68896.xml|report14765.xml|report27684.xml|r…	11:44:50
1000010852	U006	2	1	dcis, breast cancer	dcis|breast cancer	breast cancer|dcis	ON	breast cancer|bc|breast ca|breast carcinoma|carcinoma breast|mammary carcinoma|breast tumor|brca|br ca|breast cancer diagnosis|dcis|ductal carcinoma in situ|dci|carcinoma in situ	report27007.xml|report59261.xml|report19568.xml|report20151.xml|report79572.xml|report53477.xml|report79571.xml|report72215.xml|report36.xml|report24134.xml|report7574.xml|report20668.xml|report80707.xml|report60210.xml|report80945.xml|report48155.xml|report54214.xml|report11567.xml|report64982.xml|report46873.xml|report62746.xml|report51828.xml|report20150.xml|report1952.xml|report40777.xml|repo…	11:45:43
1000010858	U006	2	2	dcis, breast cancer	dcis|breast cancer	breast cancer|dcis	OFF	dcis|breast cancer	report59261.xml|report27007.xml|report53477.xml|report53832.xml|report93368.xml|report20151.xml|report56112.xml|report15369.xml|report67080.xml|report13939.xml|report45399.xml|report10617.xml|report1700.xml|report10567.xml|report43396.xml|report53565.xml|report62784.xml|report3186.xml|report15370.xml|report23192.xml|report76921.xml|report23562.xml|report71432.xml|report25743.xml|report1360.xml|re…	11:45:52
1000010887	U006	2	3	dcis, breast cancer	dcis|breast cancer	breast cancer|dcis	ON	breast cancer|bc|breast ca|breast carcinoma|carcinoma breast|mammary carcinoma|breast tumor|brca|br ca|breast cancer diagnosis|dcis|ductal carcinoma in situ|dci|carcinoma in situ	report27007.xml|report59261.xml|report19568.xml|report20151.xml|report79572.xml|report53477.xml|report79571.xml|report72215.xml|report36.xml|report24134.xml|report7574.xml|report20668.xml|report80707.xml|report60210.xml|report80945.xml|report48155.xml|report54214.xml|report11567.xml|report64982.xml|report46873.xml|report62746.xml|report51828.xml|report20150.xml|report1952.xml|report40777.xml|repo…	11:46:22
1000011009	U006	3	1	smoke, smoker, pack per day, ptsd, post traumatic stress disorder	smoke|smoker|pack per day|ptsd|post traumatic stress disorder	pack|post traumatic stress disorder|post-traumatic stress disorder|ptsd|smoke|smoker	ON	pack|cigars|tobacco|tob|cigarettes per day|pack years|pack unit|packaging|cigarette|pack-year|packing|pack-year smoker|cigarettes|pipes|packs|packs per day|py|pack history|pack-years|cigar|pack year|pack year smoker|cigarrettes|packed|ppd|pipe|post traumatic stress disorder|posttraumatic stress disorder|posttraumatic stress disease|posttraumatic stress syndrome|pts|posttraumatic stress|post-traum…	report65837.xml|report54500.xml|report16181.xml|report77206.xml|report2917.xml|report39061.xml|report62448.xml|report15064.xml|report20416.xml|report35102.xml|report35140.xml|report39297.xml|report6936.xml|report49758.xml|report35712.xml|report8469.xml|report35469.xml|report49757.xml|report62994.xml|report97242.xml|report89740.xml|report22462.xml|report13972.xml|report32497.xml|report63467.xml|re…	11:47:59
1000011013	U006	3	2	smoke, smoker, pack per day, ptsd, post traumatic stress disorder	smoke|smoker|pack per day|ptsd|post traumatic stress disorder	pack|post traumatic stress disorder|post-traumatic stress disorder|ptsd|smoke|smoker	OFF	smoke|smoker|pack per day|ptsd|post traumatic stress disorder	report56809.xml|report62994.xml|report68827.xml|report6941.xml|report68089.xml|report34851.xml|report89740.xml|report93353.xml|report19586.xml|report1138.xml|report76456.xml|report10629.xml|report59097.xml|report58037.xml|report77196.xml|report16181.xml|report81527.xml|report39061.xml|report22208.xml|report54734.xml|report80727.xml|report51325.xml|report23610.xml|report7931.xml|report84330.xml|re…	11:48:01
1000011033	U006	3	3	smoke, smoker, pack per day, ptsd, post traumatic stress disorder	smoke|smoker|pack per day|ptsd|post traumatic stress disorder	pack|post traumatic stress disorder|post-traumatic stress disorder|ptsd|smoke|smoker	ON	pack|cigars|tobacco|tob|cigarettes per day|pack years|pack unit|packaging|cigarette|pack-year|packing|pack-year smoker|cigarettes|pipes|packs|packs per day|py|pack history|pack-years|cigar|pack year|pack year smoker|cigarrettes|packed|ppd|pipe|post traumatic stress disorder|posttraumatic stress disorder|posttraumatic stress disease|posttraumatic stress syndrome|pts|posttraumatic stress|post-traum…	report65837.xml|report54500.xml|report16181.xml|report77206.xml|report2917.xml|report39061.xml|report62448.xml|report15064.xml|report20416.xml|report35102.xml|report35140.xml|report39297.xml|report6936.xml|report49758.xml|report35712.xml|report8469.xml|report35469.xml|report49757.xml|report62994.xml|report97242.xml|report89740.xml|report22462.xml|report13972.xml|report32497.xml|report63467.xml|re…	11:48:57
1000011055	U006	4	1	herbal, herbal remidies, herbal supplements, weight loss, lose weight	herbal|herbal remidies|herbal supplements|weight loss|lose weight	herbal supplements|lost|supplement|weight loss|weightloss	ON	herbal supplements|herbal|herbal supplement|herbs|herbal medications|herbal medication|herb|herbal remedies|lost|supplement|nutritional supplementation|dietary supplements|supplementing|nutritional supplement|supplemental|dietary supplement|nutritional supplements|supplemented|weight loss|dietician|weight reduction|wasting|cachexia|dieting|diets|weight-reduction|malnourished|emaciated|fasting|mal…	report53.xml|report41579.xml|report10967.xml|report48972.xml|report36067.xml|report90969.xml|report41974.xml|report43071.xml|report54983.xml|report15599.xml|report96267.xml|report92034.xml|report51937.xml|report53287.xml|report10622.xml|report24702.xml|report95168.xml|report79513.xml|report3603.xml|report71668.xml|report22206.xml|report69965.xml|report72804.xml|report32415.xml|report47705.xml|rep…	11:50:24
1000011061	U006	4	2	herbal, herbal remidies, herbal supplements, weight loss, lose weight	herbal|herbal remidies|herbal supplements|weight loss|lose weight	herbal supplements|lost|supplement|weight loss|weightloss	OFF	herbal|herbal remidies|herbal supplements|weight loss|lose weight	report15599.xml|report92034.xml|report36067.xml|report10622.xml|report24702.xml|report72804.xml|report69965.xml|report39849.xml|report94942.xml|report68939.xml|report86815.xml|report22741.xml|report91757.xml|report26555.xml|report80932.xml|report37351.xml|report59154.xml|report89752.xml|report9803.xml|report18624.xml|report21442.xml|report44377.xml|report34545.xml|report34134.xml|report23639.xml|…	11:50:26
1000011104	U006	4	3	herbal, herbal supplements, weight loss, lose weight	herbal|herbal supplements|weight loss|lose weight	herbal supplements|lost|supplement|weight loss|weightloss	OFF	herbal|herbal supplements|weight loss|lose weight	report15599.xml|report92034.xml|report36067.xml|report10622.xml|report24702.xml|report72804.xml|report69965.xml|report39849.xml|report94942.xml|report68939.xml|report86815.xml|report22741.xml|report91757.xml|report26555.xml|report80932.xml|report37351.xml|report59154.xml|report89752.xml|report9803.xml|report18624.xml|report21442.xml|report44377.xml|report34545.xml|report34134.xml|report23639.xml|…	11:51:31
1000011114	U006	4	4	herbal, herbal supplements, weight loss, lose weight	herbal|herbal supplements|weight loss|lose weight	herbal supplements|lost|supplement|weight loss|weightloss	ON	herbal supplements|herbal|herbal supplement|herbs|herbal medications|herbal medication|herb|herbal remedies|lost|supplement|nutritional supplementation|dietary supplements|supplementing|nutritional supplement|supplemental|dietary supplement|nutritional supplements|supplemented|weight loss|dietician|weight reduction|wasting|cachexia|dieting|diets|weight-reduction|malnourished|emaciated|fasting|mal…	report53.xml|report41579.xml|report10967.xml|report48972.xml|report36067.xml|report90969.xml|report41974.xml|report43071.xml|report54983.xml|report15599.xml|report96267.xml|report92034.xml|report51937.xml|report53287.xml|report10622.xml|report24702.xml|report95168.xml|report79513.xml|report3603.xml|report71668.xml|report22206.xml|report69965.xml|report72804.xml|report32415.xml|report47705.xml|rep…	11:51:45
1000011165	U006	5	1	mono, mononucleosis, enlarged spleen, spleen	mono|mononucleosis|enlarged spleen|spleen	enlarged spleen|mono|mononucleosis	ON	enlarged spleen|large spleen|hsm|spleen enlargement|splenic enlargement|hepatosplenomegaly|enlargement spleen|splenomegaly|mono|monocyte|ebv|epstein|epstein-barr virus|monos|infectious mono|epstein-barr|monocytic|ebstein|mononucleosis|ebv|epstein|infectious mononucleosis|epstein-barr virus|infectious mono|epstein-barr|ebstein	report41329.xml|report41739.xml|report40050.xml|report41010.xml|report16421.xml|report76432.xml|report77787.xml|report14908.xml|report14907.xml|report40094.xml|report15630.xml|report23893.xml|report36864.xml|report83994.xml|report22428.xml|report1360.xml|report36608.xml|report72298.xml|report46269.xml|report35095.xml|report76431.xml|report77788.xml|report70358.xml|report70364.xml|report84732.xml|…	11:54:47
1000011168	U006	5	2	mono, mononucleosis, enlarged spleen, spleen	mono|mononucleosis|enlarged spleen|spleen	enlarged spleen|mono|mononucleosis	OFF	mono|mononucleosis|enlarged spleen|spleen	report76432.xml|report76431.xml|report20693.xml|report88986.xml|report23893.xml|report77787.xml|report36864.xml|report65562.xml|report15630.xml|report38880.xml|report40094.xml|report86418.xml|report25726.xml|report77828.xml|report78770.xml|report39077.xml|report77763.xml|report84560.xml|report84963.xml|report77792.xml|report77566.xml|report17518.xml|report44570.xml|report35095.xml|report28196.xml…	11:54:49
1000011178	U006	5	3	mono, mononucleosis, enlarged spleen, spleen	mono|mononucleosis|enlarged spleen|spleen	enlarged spleen|mono|mononucleosis	ON	enlarged spleen|large spleen|hsm|spleen enlargement|splenic enlargement|hepatosplenomegaly|enlargement spleen|splenomegaly|mono|monocyte|ebv|epstein|epstein-barr virus|monos|infectious mono|epstein-barr|monocytic|ebstein|mononucleosis|ebv|epstein|infectious mononucleosis|epstein-barr virus|infectious mono|epstein-barr|ebstein	report41329.xml|report41739.xml|report40050.xml|report41010.xml|report16421.xml|report76432.xml|report77787.xml|report14908.xml|report14907.xml|report40094.xml|report15630.xml|report23893.xml|report36864.xml|report83994.xml|report22428.xml|report1360.xml|report36608.xml|report72298.xml|report46269.xml|report35095.xml|report76431.xml|report77788.xml|report70358.xml|report70364.xml|report84732.xml|…	11:55:03
1000011366	U006	5	4	mono, mononucleosis, enlarged spleen, spleen	mono|mononucleosis|enlarged spleen|spleen	enlarged spleen|mono|mononucleosis	OFF	mono|mononucleosis|enlarged spleen|spleen	report76432.xml|report76431.xml|report20693.xml|report88986.xml|report23893.xml|report77787.xml|report36864.xml|report65562.xml|report15630.xml|report38880.xml|report40094.xml|report86418.xml|report25726.xml|report77828.xml|report78770.xml|report39077.xml|report77763.xml|report84560.xml|report84963.xml|report77792.xml|report77566.xml|report17518.xml|report44570.xml|report35095.xml|report28196.xml…	11:57:59
1000011374	U006	6	1	Remicade, anti-TNF, failure, Crohn"s disease, CD	remicade|anti-tnf|failure|crohn"s disease|cd	cd|crohn disease|failure|remicade	ON	cd|cm|cadaveric|hd|cardiovascular disease|cardiac disease|coronary heart disease|crohns disease|heart disease|infectious diseases|regional enteritis|crohns|chron|chrohns|crohn's disease|chrons|cause of death|carbon dioxide|c02|cadaver|chron's|crohn's|chrohn's|cod|co2|heart dz|crohn|crohn disease|chron's|crohn's ileitis|crohn s disease|crohn's|enteritis, regional|crohns disease|chrohn's|crohns|reg…	report39364.xml|report82807.xml|report59536.xml|report3845.xml|report31080.xml|report57529.xml|report5218.xml|report24971.xml|report61997.xml|report25422.xml|report81004.xml|report24200.xml|report3844.xml|report84354.xml|report3843.xml|report58052.xml|report83235.xml|report15562.xml|report58618.xml|report62540.xml|report84049.xml|report40768.xml|report84802.xml|report40979.xml|report84050.xml|rep…	11:58:23
1000011379	U006	6	2	Remicade, anti-TNF, failure, Crohn"s disease, CD, failed	remicade|anti-tnf|failure|crohn"s disease|cd|failed	cd|crohn disease|failed|failure|remicade	ON	cd|cm|cadaveric|hd|cardiovascular disease|cardiac disease|coronary heart disease|crohns disease|heart disease|infectious diseases|regional enteritis|crohns|chron|chrohns|crohn's disease|chrons|cause of death|carbon dioxide|c02|cadaver|chron's|crohn's|chrohn's|cod|co2|heart dz|crohn|crohn disease|chron's|crohn's ileitis|crohn s disease|crohn's|enteritis, regional|crohns disease|chrohn's|crohns|reg…	report40768.xml|report39638.xml|report39364.xml|report82807.xml|report45832.xml|report59536.xml|report3845.xml|report5943.xml|report31080.xml|report57529.xml|report5218.xml|report24971.xml|report61997.xml|report25422.xml|report81004.xml|report24200.xml|report24178.xml|report3844.xml|report84354.xml|report3843.xml|report58052.xml|report83235.xml|report15562.xml|report58618.xml|report62540.xml|repo…	11:58:46
1000011384	U006	6	3	Remicade, anti-TNF, failure, Crohn"s disease, CD, failed	remicade|anti-tnf|failure|crohn"s disease|cd|failed	cd|crohn disease|failed|failure|remicade	ON	cd|cm|cadaveric|hd|cardiovascular disease|cardiac disease|coronary heart disease|crohns disease|heart disease|infectious diseases|regional enteritis|crohns|chron|chrohns|crohn's disease|chrons|cause of death|carbon dioxide|c02|cadaver|chron's|crohn's|chrohn's|cod|co2|heart dz|crohn|crohn disease|chron's|crohn's ileitis|crohn s disease|crohn's|enteritis, regional|crohns disease|chrohn's|crohns|reg…	report84049.xml|report39638.xml|report5943.xml|report15562.xml|report82807.xml|report40768.xml|report24178.xml|report49661.xml|report19090.xml|report31080.xml|report84287.xml|report83235.xml|report30717.xml|report84354.xml|report82978.xml|report24509.xml|report25422.xml|report5218.xml|report24971.xml|report49544.xml|report24200.xml|report49543.xml|report11662.xml|report3845.xml|report32253.xml|re…	11:58:56
1000011390	U006	6	4	Remicade, anti-TNF, failure, Crohn"s disease, CD, failed, failed treatment	remicade|anti-tnf|failure|crohn"s disease|cd|failed|failed treatment	cd|crohn disease|failed|failure|remicade|treatment	ON	cd|cm|cadaveric|hd|cardiovascular disease|cardiac disease|coronary heart disease|crohns disease|heart disease|infectious diseases|regional enteritis|crohns|chron|chrohns|crohn's disease|chrons|cause of death|carbon dioxide|c02|cadaver|chron's|crohn's|chrohn's|cod|co2|heart dz|crohn|crohn disease|chron's|crohn's ileitis|crohn s disease|crohn's|enteritis, regional|crohns disease|chrohn's|crohns|reg…	report84049.xml|report39638.xml|report5943.xml|report40768.xml|report19090.xml|report84287.xml|report83235.xml|report84354.xml|report49544.xml|report5218.xml|report25422.xml|report24971.xml|report24200.xml|report3845.xml|report15562.xml|report4112.xml|report58052.xml|report84776.xml|report84050.xml|report82807.xml|report50464.xml|report24509.xml|report81004.xml|report40979.xml|report3843.xml|repo…	11:59:19
1000011393	U006	6	5	Remicade, anti-TNF, failure, Crohn"s disease, failed, failed treatment	remicade|anti-tnf|failure|crohn"s disease|failed|failed treatment	crohn disease|failed|failure|remicade|treatment	ON	crohn disease|chron's|crohn's ileitis|crohn s disease|crohn's|enteritis, regional|crohns disease|chrohn's|cd|crohns|regional enteritis|crohn|chrohns|chron|crohn's disease|chrons|crohns's|failed|failing|fails|faliure|fail|failure|malfunctioned|failing|failures|malfunction|fails|faliure|fail|malfunctioning|malfunctions|remicade|infliximab|treatment|therapeutic|therapies|therapist|rx|therapeutic int…	report84049.xml|report39638.xml|report5943.xml|report40768.xml|report39364.xml|report19090.xml|report72298.xml|report5218.xml|report83235.xml|report49544.xml|report84287.xml|report3845.xml|report84354.xml|report24971.xml|report25422.xml|report81004.xml|report24200.xml|report4112.xml|report15562.xml|report58052.xml|report57529.xml|report50464.xml|report3843.xml|report84776.xml|report84050.xml|repo…	11:59:35
1000011403	U006	7	1	uc, ulcerative colitis, IV steroids	uc|ulcerative colitis|iv steroids	iv|uc|ulcerative colitis	ON	iv|intravenous|peripheral iv|4th|4|intravenously|fourth|uc|colitis|chronic colitis|proctosigmoiditis|ulcerative colitis|colitis|chronic colitis|chronic ulcerative colitis|proctosigmoiditis	report81027.xml|report78627.xml|report78626.xml|report61498.xml|report61497.xml|report57814.xml|report80354.xml|report5950.xml|report54744.xml|report67598.xml|report81741.xml|report58354.xml|report33226.xml|report59622.xml|report4805.xml|report46413.xml|report40135.xml|report78733.xml|report78734.xml|report60201.xml|report47295.xml|report47294.xml|report70934.xml|report70933.xml|report633.xml|rep…	12:02:04
1000011406	U006	7	2	uc, ulcerative colitis, IV steroids	uc|ulcerative colitis|iv steroids	iv|uc|ulcerative colitis	OFF	uc|ulcerative colitis|iv steroids	report59823.xml|report40126.xml|report4718.xml|report80314.xml|report21397.xml|report95816.xml|report81027.xml|report1365.xml|report94975.xml|report81741.xml|report4805.xml|report44588.xml|report58354.xml|report15547.xml|report95434.xml|report53801.xml|report61104.xml|report67157.xml|report57814.xml|report53834.xml|report88541.xml|report79718.xml|report78054.xml|report95813.xml|report88978.xml|re…	12:02:13
1000011409	U006	7	3	uc, ulcerative colitis, "IV steroids"	uc|ulcerative colitis|iv steroids	uc|ulcerative colitis	OFF	uc|ulcerative colitis|iv steroids	report59823.xml|report4718.xml|report40126.xml|report80314.xml|report80354.xml|report95816.xml|report21397.xml|report1365.xml|report54697.xml|report81027.xml|report55498.xml|report94975.xml|report44588.xml|report14022.xml|report15547.xml|report67158.xml|report81741.xml|report4805.xml|report95434.xml|report58354.xml|report66664.xml|report87699.xml|report53801.xml|report7585.xml|report67157.xml|rep…	12:02:25
1000011412	U006	7	4	uc, ulcerative colitis, "IV steroids"	uc|ulcerative colitis|iv steroids	uc|ulcerative colitis	ON	uc|colitis|chronic colitis|proctosigmoiditis|ulcerative colitis|colitis|chronic colitis|chronic ulcerative colitis|proctosigmoiditis	report81027.xml|report78627.xml|report78626.xml|report68648.xml|report80314.xml|report45654.xml|report40135.xml|report55498.xml|report61498.xml|report61497.xml|report66760.xml|report66761.xml|report79580.xml|report33225.xml|report5950.xml|report88118.xml|report46491.xml|report81741.xml|report65951.xml|report4805.xml|report30988.xml|report89188.xml|report80354.xml|report21397.xml|report88978.xml|r…	12:02:28
1000011415	U006	7	5	uc, ulcerative colitis, IV steroids	uc|ulcerative colitis|iv steroids	iv|uc|ulcerative colitis	ON	iv|intravenous|peripheral iv|4th|4|intravenously|fourth|uc|colitis|chronic colitis|proctosigmoiditis|ulcerative colitis|colitis|chronic colitis|chronic ulcerative colitis|proctosigmoiditis	report81027.xml|report78627.xml|report78626.xml|report61498.xml|report61497.xml|report57814.xml|report80354.xml|report5950.xml|report54744.xml|report67598.xml|report81741.xml|report58354.xml|report33226.xml|report59622.xml|report4805.xml|report46413.xml|report40135.xml|report78733.xml|report78734.xml|report60201.xml|report47295.xml|report47294.xml|report70934.xml|report70933.xml|report633.xml|rep…	12:02:35
1000009764	U007	1	1	motor vehicle accident, concussion	motor vehicle accident|concussion	concussion|motor vehicle accident	OFF	motor vehicle accident|concussion	report63444.xml|report60027.xml|report72751.xml|report78994.xml|report87908.xml|report91207.xml|report63255.xml|report72945.xml|report88723.xml|report3851.xml|report68896.xml|report2886.xml|report76908.xml|report39837.xml|report47759.xml|report32462.xml|report23189.xml|report68077.xml|report47758.xml|report71404.xml|report46633.xml|report82757.xml|report9735.xml|report53270.xml|report77197.xml|re…	11:32:46
1000009780	U007	1	2	motor vehicle accident, concussion	motor vehicle accident|concussion	concussion|motor vehicle accident	OFF	motor vehicle accident|concussion	report63444.xml|report60027.xml|report72751.xml|report78994.xml|report87908.xml|report91207.xml|report63255.xml|report72945.xml|report88723.xml|report3851.xml|report68896.xml|report2886.xml|report76908.xml|report39837.xml|report47759.xml|report32462.xml|report23189.xml|report68077.xml|report47758.xml|report71404.xml|report46633.xml|report82757.xml|report9735.xml|report53270.xml|report77197.xml|re…	11:33:51
1000009854	U007	1	3	motor vehicle accident, concussion	motor vehicle accident|concussion	concussion|motor vehicle accident	ON	concussion|ace|concuss|cerebral concussion|commotio|concussions|concussive|motor vehicle accident|mva|motor vehicle accidents|car accident|car crash|motor vehicle crash|automobile accident|mvc|motor vehicle collision	report78994.xml|report63444.xml|report87908.xml|report60027.xml|report63255.xml|report43098.xml|report72751.xml|report55870.xml|report63445.xml|report90468.xml|report23189.xml|report72945.xml|report8461.xml|report91207.xml|report65786.xml|report81499.xml|report88723.xml|report47890.xml|report3851.xml|report66400.xml|report94203.xml|report76727.xml|report68896.xml|report76908.xml|report14765.xml|r…	11:35:04
1000009924	U007	2	1	dcis	dcis	dcis	ON	dcis|ductal carcinoma in situ|dci|carcinoma in situ	report20668.xml|report80707.xml|report60210.xml|report80945.xml|report48155.xml|report59261.xml|report54214.xml|report11567.xml|report64982.xml|report46873.xml|report62746.xml|report51828.xml|report20150.xml|report1952.xml|report27007.xml|report40777.xml|report27635.xml|report66077.xml|report50812.xml|report41777.xml|report2026.xml|report26636.xml|report63885.xml|report59340.xml|report15607.xml|r…	11:36:56
1000009930	U007	2	2	dcis,	dcis|	dcis	ON	dcis|ductal carcinoma in situ|dci|carcinoma in situ	report20668.xml|report80707.xml|report60210.xml|report80945.xml|report48155.xml|report59261.xml|report54214.xml|report11567.xml|report64982.xml|report46873.xml|report62746.xml|report51828.xml|report20150.xml|report1952.xml|report27007.xml|report40777.xml|report27635.xml|report66077.xml|report50812.xml|report41777.xml|report2026.xml|report26636.xml|report63885.xml|report59340.xml|report15607.xml|r…	11:37:10
1000009936	U007	2	3	dcis,	dcis|	dcis	OFF	dcis|	report59261.xml|report20150.xml|report27007.xml|report53477.xml	11:37:19
1000009942	U007	2	4	dcis,	dcis|	dcis	ON	dcis|ductal carcinoma in situ|dci|carcinoma in situ	report20668.xml|report80707.xml|report60210.xml|report80945.xml|report48155.xml|report59261.xml|report54214.xml|report11567.xml|report64982.xml|report46873.xml|report62746.xml|report51828.xml|report20150.xml|report1952.xml|report27007.xml|report40777.xml|report27635.xml|report66077.xml|report50812.xml|report41777.xml|report2026.xml|report26636.xml|report63885.xml|report59340.xml|report15607.xml|r…	11:37:30
1000010114	U007	2	5	dcis,	dcis|	dcis	OFF	dcis|	report59261.xml|report20150.xml|report27007.xml|report53477.xml	11:39:20
1000010125	U007	3	1	smoker, ptsd	smoker|ptsd	ptsd|smoker	OFF	smoker|ptsd	report91984.xml|report68827.xml|report70637.xml|report58580.xml|report1112.xml|report80722.xml|report40330.xml|report90935.xml|report30193.xml|report46918.xml|report65769.xml|report40331.xml|report96089.xml|report77751.xml|report77210.xml|report41986.xml|report76727.xml|report67120.xml|report21.xml|report34559.xml|report21509.xml|report3175.xml|report89262.xml|report76456.xml|report39831.xml|repo…	11:39:28
1000010135	U007	3	2	smoker ptsd	smoker ptsd	ptsd|smoker	OFF	smoker ptsd	report91984.xml|report68827.xml|report70637.xml|report58580.xml|report1112.xml|report80722.xml|report40330.xml|report90935.xml|report30193.xml|report46918.xml|report65769.xml|report40331.xml|report96089.xml|report77751.xml|report77210.xml|report41986.xml|report76727.xml|report67120.xml|report21.xml|report34559.xml|report21509.xml|report3175.xml|report89262.xml|report76456.xml|report39831.xml|repo…	11:39:46
1000010154	U007	3	3	smoker ptsd	smoker ptsd	ptsd|smoker	ON	ptsd|posttraumatic stress disorder|post traumatic stress disorder|post-traumatic stress disorder|traumatic neuroses|neuroses, posttraumatic|posttraumatic stress disease|posttraumatic stress syndrome|pts|posttraumatic stress|post-traumatic stress syndrome|smoker|cigars|tobacco|tob|cigarettes per day|pack years|smoke|smkoing|smoking|cigarette|pack-year|smoked|pack-year smoker|cigarettes|pipes|packs…	report89740.xml|report65837.xml|report22462.xml|report68827.xml|report39061.xml|report16181.xml|report39297.xml|report80722.xml|report13972.xml|report80723.xml|report35140.xml|report56579.xml|report91984.xml|report6936.xml|report35102.xml|report77206.xml|report54500.xml|report1112.xml|report40330.xml|report2917.xml|report46918.xml|report96089.xml|report58580.xml|report49758.xml|report35760.xml|re…	11:40:32
1000010210	U007	4	1	herbal supplement, weight loss	herbal supplement|weight loss	herbal supplement|weight loss|weightloss	ON	herbal supplement|herbal|herbs|herbal medications|herbal medication|herb|herbal supplements|herbal remedies|echinacea|weight loss|dietician|weight reduction|wasting|cachexia|dieting|diets|weight-reduction|malnourished|emaciated|fasting|malnutrition|cachectic|lost weight|cachetic|weight-loss|nutritionist|malnourishment|diet|weightloss|dietician|weight reduction|wt loss|dieting|diets|weight-reducti…	report82514.xml|report81210.xml|report10967.xml|report22206.xml|report45061.xml|report53.xml|report10.xml|report53287.xml|report5707.xml|report61110.xml|report10622.xml|report22773.xml|report47515.xml|report91976.xml|report94107.xml|report37332.xml|report80008.xml|report2019.xml|report91757.xml|report63592.xml|report60444.xml|report26563.xml|report93564.xml|report29896.xml|report50189.xml|report6…	11:41:22
1000010214	U007	4	2	herbal supplement, weight loss	herbal supplement|weight loss	herbal supplement|weight loss|weightloss	OFF	herbal supplement|weight loss	report53287.xml|report91757.xml|report66381.xml|report3752.xml|report39864.xml|report2021.xml|report19847.xml|report34826.xml|report19845.xml|report2019.xml|report26646.xml|report72997.xml|report65158.xml|report4106.xml|report65157.xml|report22462.xml|report59311.xml|report35121.xml|report39849.xml|report8224.xml|report96845.xml|report59154.xml|report88729.xml|report8223.xml|report42913.xml|repor…	11:41:32
1000010227	U007	4	3	herbal supplement, weight loss product	herbal supplement|weight loss product	herbal supplement|weight loss	OFF	herbal supplement|weight loss product	report53287.xml|report91757.xml|report66381.xml|report2019.xml|report3752.xml|report39864.xml|report19847.xml|report2021.xml|report19845.xml|report34826.xml|report8224.xml|report26646.xml|report22462.xml|report65158.xml|report4106.xml|report65157.xml|report70619.xml|report59311.xml|report35121.xml|report79321.xml|report72997.xml|report59154.xml|report96845.xml|report8223.xml|report39849.xml|repor…	11:42:00
1000010233	U007	4	4	herbal supplement, weight loss product	herbal supplement|weight loss product	herbal supplement|weight loss	ON	herbal supplement|herbal|herbs|herbal medications|herbal medication|herb|herbal supplements|herbal remedies|echinacea|weight loss|dietician|wasting|cachexia|dieting|diets|weight-reduction|malnourished|emaciated|fasting|malnutrition|cachectic|weight reduction|cachetic|weight-loss|nutritionist|malnourishment|lost weight|diet	report82514.xml|report81210.xml|report10967.xml|report75913.xml|report22206.xml|report53287.xml|report5707.xml|report53.xml|report61110.xml|report10622.xml|report45061.xml|report10.xml|report47515.xml|report22773.xml|report78048.xml|report80754.xml|report59611.xml|report41310.xml|report56810.xml|report1529.xml|report66381.xml|report91757.xml|report2019.xml|report91976.xml|report2021.xml|report924…	11:42:12
1000010302	U007	4	5	herbal supplement, weight loss product	herbal supplement|weight loss product	herbal supplement|weight loss	OFF	herbal supplement|weight loss product	report53287.xml|report91757.xml|report66381.xml|report2019.xml|report3752.xml|report39864.xml|report19847.xml|report2021.xml|report19845.xml|report34826.xml|report8224.xml|report26646.xml|report22462.xml|report65158.xml|report4106.xml|report65157.xml|report70619.xml|report59311.xml|report35121.xml|report79321.xml|report72997.xml|report59154.xml|report96845.xml|report8223.xml|report39849.xml|repor…	11:42:52
1000010335	U007	4	6	weight loss supplement	weight loss supplement	supplement|weight loss	OFF	weight loss supplement	report39849.xml|report94942.xml|report22741.xml|report86815.xml|report68939.xml|report37351.xml|report26555.xml|report34134.xml|report9803.xml|report21442.xml|report44377.xml|report23639.xml|report50203.xml|report80932.xml|report47511.xml|report13692.xml|report1756.xml|report55230.xml|report20146.xml|report74551.xml|report18624.xml|report488.xml|report2023.xml|report55723.xml|report69733.xml|repo…	11:43:00
1000010385	U007	4	7	weight loss supplement	weight loss supplement	supplement|weight loss	ON	supplement|nutritional supplementation|dietary supplements|supplementing|nutritional supplement|supplemental|dietary supplement|nutritional supplements|supplemented|weight loss|dietician|wasting|cachexia|dieting|diets|weight-reduction|malnourished|emaciated|fasting|malnutrition|cachectic|weight reduction|cachetic|weight-loss|nutritionist|malnourishment|lost weight|diet	report32415.xml|report47705.xml|report78064.xml|report51069.xml|report39849.xml|report37308.xml|report53493.xml|report43315.xml|report47778.xml|report80008.xml|report4103.xml|report13054.xml|report60791.xml|report18566.xml|report10894.xml|report3308.xml|report94942.xml|report59154.xml|report22741.xml|report20680.xml|report21399.xml|report54470.xml|report43595.xml|report21790.xml|report18624.xml|r…	11:43:12
1000010406	U007	4	8	weight loss supplement	weight loss supplement	supplement|weight loss	OFF	weight loss supplement	report39849.xml|report94942.xml|report22741.xml|report86815.xml|report68939.xml|report37351.xml|report26555.xml|report34134.xml|report9803.xml|report21442.xml|report44377.xml|report23639.xml|report50203.xml|report80932.xml|report47511.xml|report13692.xml|report1756.xml|report55230.xml|report20146.xml|report74551.xml|report18624.xml|report488.xml|report2023.xml|report55723.xml|report69733.xml|repo…	11:43:50
1000010419	U007	4	9	weight loss supplement	weight loss supplement	supplement|weight loss	ON	supplement|nutritional supplementation|dietary supplements|supplementing|nutritional supplement|supplemental|dietary supplement|nutritional supplements|supplemented|weight loss|dietician|wasting|cachexia|dieting|diets|weight-reduction|malnourished|emaciated|fasting|malnutrition|cachectic|weight reduction|cachetic|weight-loss|nutritionist|malnourishment|lost weight|diet	report32415.xml|report47705.xml|report78064.xml|report51069.xml|report39849.xml|report37308.xml|report53493.xml|report43315.xml|report47778.xml|report80008.xml|report4103.xml|report13054.xml|report60791.xml|report18566.xml|report10894.xml|report3308.xml|report94942.xml|report59154.xml|report22741.xml|report20680.xml|report21399.xml|report54470.xml|report43595.xml|report21790.xml|report18624.xml|r…	11:44:00
1000010592	U007	4	10	weight loss supplement	weight loss supplement	supplement|weight loss	OFF	weight loss supplement	report39849.xml|report94942.xml|report22741.xml|report86815.xml|report68939.xml|report37351.xml|report26555.xml|report34134.xml|report9803.xml|report21442.xml|report44377.xml|report23639.xml|report50203.xml|report80932.xml|report47511.xml|report13692.xml|report1756.xml|report55230.xml|report20146.xml|report74551.xml|report18624.xml|report488.xml|report2023.xml|report55723.xml|report69733.xml|repo…	11:44:59
1000010732	U007	5	1	mononuecleosis	mononuecleosis		OFF	mononuecleosis		11:45:28
1000010799	U007	5	2	mononucleosis	mononucleosis	mononucleosis	OFF	mononucleosis	report77828.xml|report78770.xml|report76432.xml|report39077.xml|report77763.xml|report84560.xml|report84963.xml|report77792.xml|report77566.xml|report17518.xml|report20693.xml|report77787.xml|report44570.xml|report26315.xml|report76431.xml|report65571.xml|report16421.xml|report40095.xml|report20687.xml|report89223.xml|report33101.xml|report93951.xml|report36864.xml|report61787.xml|report88986.xml…	11:45:32
1000010849	U007	5	3	mononucleosis, spleen	mononucleosis|spleen	mononucleosis|spleen	OFF	mononucleosis|spleen	report77828.xml|report16421.xml|report26315.xml|report44570.xml|report77788.xml|report15630.xml|report86418.xml|report75940.xml|report78770.xml|report76432.xml|report39077.xml|report77763.xml|report84560.xml|report84963.xml|report77792.xml|report77566.xml|report17518.xml|report20693.xml|report77787.xml|report76431.xml|report65571.xml|report40095.xml|report20687.xml|report14524.xml|report89223.xml…	11:45:42
1000010864	U007	5	4	mononucleosis, spleen	mononucleosis|spleen	mononucleosis|spleen	ON	mononucleosis|monocyte|ebv|epstein|infectious mononucleosis|epstein-barr virus|monos|infectious mono|epstein-barr|mono|monocytic|ebstein|spleen|splen|lien|entire spleen|spleens|splenic tissue|splenic|accessory spleen	report41329.xml|report40050.xml|report41739.xml|report77828.xml|report28196.xml|report16421.xml|report77788.xml|report22772.xml|report15630.xml|report41010.xml|report64123.xml|report86418.xml|report44570.xml|report25726.xml|report14908.xml|report14907.xml|report57969.xml|report33486.xml|report54037.xml|report21186.xml|report22428.xml|report14998.xml|report18327.xml|report56977.xml|report26315.xml…	11:45:57
1000010868	U007	5	5	mononucleosis, sple	mononucleosis|sple	mononucleosis	OFF	mononucleosis|sple	report77828.xml|report78770.xml|report76432.xml|report39077.xml|report77763.xml|report84560.xml|report84963.xml|report77792.xml|report77566.xml|report17518.xml|report20693.xml|report77787.xml|report44570.xml|report26315.xml|report76431.xml|report65571.xml|report16421.xml|report40095.xml|report20687.xml|report89223.xml|report33101.xml|report93951.xml|report36864.xml|report61787.xml|report88986.xml…	11:46:08
1000010877	U007	5	6	mononucleosis, splenamegoly	mononucleosis|splenamegoly	mononucleosis	OFF	mononucleosis|splenamegoly	report77828.xml|report78770.xml|report76432.xml|report39077.xml|report77763.xml|report84560.xml|report84963.xml|report77792.xml|report77566.xml|report17518.xml|report20693.xml|report77787.xml|report44570.xml|report26315.xml|report76431.xml|report65571.xml|report16421.xml|report40095.xml|report20687.xml|report89223.xml|report33101.xml|report93951.xml|report36864.xml|report61787.xml|report88986.xml…	11:46:12
1000010884	U007	5	7	mononucleosis, splenamegoly	mononucleosis|splenamegoly	mononucleosis	ON	mononucleosis|monocyte|ebv|epstein|infectious mononucleosis|epstein-barr virus|monos|infectious mono|epstein-barr|mono|monocytic|ebstein	report35095.xml|report76431.xml|report28196.xml|report77828.xml|report76432.xml|report31404.xml|report2573.xml|report88986.xml|report52355.xml|report41257.xml|report77788.xml|report34817.xml|report67343.xml|report43356.xml|report70358.xml|report70364.xml|report23893.xml|report24939.xml|report41329.xml|report47203.xml|report78770.xml|report22991.xml|report22771.xml|report20693.xml|report40050.xml|…	11:46:17
1000010893	U007	5	8	mononucleosis, splenamegoly	mononucleosis|splenamegoly	mononucleosis	ON	mononucleosis|monocyte|ebv|epstein|infectious mononucleosis|epstein-barr virus|monos|infectious mono|epstein-barr|mono|monocytic|ebstein	report35095.xml|report76431.xml|report28196.xml|report77828.xml|report76432.xml|report31404.xml|report2573.xml|report88986.xml|report52355.xml|report41257.xml|report77788.xml|report34817.xml|report67343.xml|report43356.xml|report70358.xml|report70364.xml|report23893.xml|report24939.xml|report41329.xml|report47203.xml|report78770.xml|report22991.xml|report22771.xml|report20693.xml|report40050.xml|…	11:46:27
1000010910	U007	5	9	mononucleosis, splenomegoly	mononucleosis|splenomegoly	mononucleosis	ON	mononucleosis|monocyte|ebv|epstein|infectious mononucleosis|epstein-barr virus|monos|infectious mono|epstein-barr|mono|monocytic|ebstein	report35095.xml|report76431.xml|report28196.xml|report77828.xml|report76432.xml|report31404.xml|report2573.xml|report88986.xml|report52355.xml|report41257.xml|report77788.xml|report34817.xml|report67343.xml|report43356.xml|report70358.xml|report70364.xml|report23893.xml|report24939.xml|report41329.xml|report47203.xml|report78770.xml|report22991.xml|report22771.xml|report20693.xml|report40050.xml|…	11:46:48
1000010914	U007	5	10	mononucleosis, splenomegoly	mononucleosis|splenomegoly	mononucleosis	OFF	mononucleosis|splenomegoly	report77828.xml|report78770.xml|report76432.xml|report39077.xml|report77763.xml|report84560.xml|report84963.xml|report77792.xml|report77566.xml|report17518.xml|report20693.xml|report77787.xml|report44570.xml|report26315.xml|report76431.xml|report65571.xml|report16421.xml|report40095.xml|report20687.xml|report89223.xml|report33101.xml|report93951.xml|report36864.xml|report61787.xml|report88986.xml…	11:46:51
1000010918	U007	5	11	mononucleosis, splenomegaly	mononucleosis|splenomegaly	mononucleosis|splenomegaly	OFF	mononucleosis|splenomegaly	report77828.xml|report16421.xml|report44570.xml|report15630.xml|report60796.xml|report23893.xml|report61110.xml|report78770.xml|report76432.xml|report39077.xml|report77763.xml|report84560.xml|report84963.xml|report77792.xml|report77566.xml|report17518.xml|report20693.xml|report77787.xml|report26315.xml|report76431.xml|report65571.xml|report95175.xml|report40095.xml|report41329.xml|report41739.xml…	11:46:55
1000010976	U007	5	12	mononucleosis, splenomegaly	mononucleosis|splenomegaly	mononucleosis|splenomegaly	ON	mononucleosis|monocyte|ebv|epstein|infectious mononucleosis|epstein-barr virus|monos|infectious mono|epstein-barr|mono|monocytic|ebstein|splenomegaly|large spleen|hsm|spleen enlargement|splenic enlargement|enlarged spleen|hepatosplenomegaly|enlargement spleen	report41739.xml|report41329.xml|report40050.xml|report77828.xml|report41010.xml|report76432.xml|report34817.xml|report16421.xml|report25726.xml|report23893.xml|report15630.xml|report77787.xml|report36864.xml|report40094.xml|report14908.xml|report14907.xml|report39077.xml|report51058.xml|report64123.xml|report83994.xml|report37389.xml|report87396.xml|report52578.xml|report19147.xml|report12448.xml…	11:47:04
1000011060	U007	6	1	cah	cah	cah	ON	cah|congenital adrenal hyperplasia|chronic active hepatitis|chronic hepatitis	report33400.xml|report33157.xml|report16689.xml|report95795.xml|report78499.xml|report95373.xml|report80520.xml|report95374.xml|report50157.xml|report2251.xml|report11539.xml|report80521.xml|report95180.xml|report95375.xml|report3842.xml|report88456.xml|report88455.xml|report42842.xml|report63649.xml|report23950.xml|report42848.xml|report41240.xml|report56985.xml|report22778.xml|report31833.xml|r…	11:50:26
1000011064	U007	6	2	cah	cah	cah	OFF	cah	report78499.xml|report16689.xml|report95795.xml|report95373.xml|report80520.xml|report95374.xml|report80521.xml|report95180.xml|report95375.xml	11:50:30
1000011067	U007	6	3	cah	cah	cah	ON	cah|congenital adrenal hyperplasia|chronic active hepatitis|chronic hepatitis	report33400.xml|report33157.xml|report16689.xml|report95795.xml|report78499.xml|report95373.xml|report80520.xml|report95374.xml|report50157.xml|report2251.xml|report11539.xml|report80521.xml|report95180.xml|report95375.xml|report3842.xml|report88456.xml|report88455.xml|report42842.xml|report63649.xml|report23950.xml|report42848.xml|report41240.xml|report56985.xml|report22778.xml|report31833.xml|r…	11:50:34
1000011121	U007	7	1	adrenal cancer	adrenal cancer	adrenal cancer	OFF	adrenal cancer		11:51:53
1000011127	U007	7	2	adrenal cancer	adrenal cancer	adrenal cancer	OFF	adrenal cancer		11:51:58
1000011133	U007	7	3	contusion	contusion	contusion	OFF	contusion	report59292.xml|report24423.xml|report11581.xml|report76372.xml|report76099.xml|report12180.xml|report12315.xml|report52204.xml|report19082.xml|report12866.xml|report43081.xml|report82960.xml|report15874.xml|report8206.xml|report57476.xml|report433.xml|report61303.xml|report40909.xml|report69933.xml|report68904.xml|report80296.xml|report18727.xml|report18728.xml|report34808.xml|report70842.xml|re…	11:52:19
1000011143	U007	7	4	contusion	contusion	contusion	ON	contusion|bruises|ecchymosis|bruised|contusions|black and blue|bruising|hematoma|ecchymoses|ecchymotic|eccymosis|bruise|contused	report38807.xml|report38808.xml|report70329.xml|report14519.xml|report34928.xml|report1277.xml|report38692.xml|report2633.xml|report16311.xml|report16310.xml|report12866.xml|report53317.xml|report17117.xml|report51987.xml|report2938.xml|report48650.xml|report9966.xml|report9965.xml|report19082.xml|report8805.xml|report59292.xml|report9464.xml|report25380.xml|report25379.xml|report9929.xml|report9…	11:52:27
1000004739	U008	1	1	concussive episode, concussion, head trauma,	concussive episode|concussion|head trauma|	concussion|concussive|episode|head trauma	OFF	concussive episode|concussion|head trauma|	report67849.xml|report43799.xml|report95428.xml|report7893.xml|report8178.xml|report15590.xml|report22988.xml|report6292.xml|report76153.xml|report76123.xml|report75944.xml|report60267.xml|report47890.xml|report41046.xml|report94203.xml|report40355.xml|report9106.xml|report49268.xml|report617.xml|report21199.xml|report54054.xml|report46067.xml|report46274.xml|report92633.xml|report46661.xml|repor…	10:03:55
1000004756	U008	1	2	concussive episode, concussion, head trauma,	concussive episode|concussion|head trauma|	concussion|concussive|episode|head trauma	ON	concussion|ace|concuss|cerebral concussion|commotio|concussions|concussive|concuss|concussions|episode|episodes|episodic|episodically|head trauma|head injury|blunt head trauma|craniocerebral trauma|brain injury|head injuries|injury, head|trauma to the head	report60267.xml|report15589.xml|report24471.xml|report40320.xml|report15590.xml|report91207.xml|report8178.xml|report67849.xml|report94203.xml|report32462.xml|report78994.xml|report39837.xml|report68896.xml|report53270.xml|report76908.xml|report47759.xml|report82757.xml|report87908.xml|report67803.xml|report24442.xml|report15880.xml|report77197.xml|report42880.xml|report43799.xml|report76445.xml|…	10:05:08
1000004769	U008	1	3	concussive episode, concussion, head trauma,	concussive episode|concussion|head trauma|	concussive|episode|head trauma	ON	concussive|concuss|concussions|episode|episodes|episodic|episodically|head trauma|head injury|blunt head trauma|craniocerebral trauma|brain injury|head injuries|injury, head|trauma to the head	report15589.xml|report15590.xml|report60267.xml|report32462.xml|report78994.xml|report39837.xml|report68896.xml|report53270.xml|report76908.xml|report47759.xml|report82757.xml|report87908.xml|report67803.xml|report24442.xml|report15880.xml|report42880.xml|report43799.xml|report76445.xml|report68077.xml|report7892.xml|report24471.xml|report7893.xml|report90468.xml|report87123.xml|report40320.xml|r…	10:05:23
1000004776	U008	1	4	concussive episode, concussion, head trauma,	concussive episode|concussion|head trauma|	concussion|concussive|episode|head trauma	OFF	concussive episode|concussion|head trauma|	report67849.xml|report43799.xml|report95428.xml|report7893.xml|report8178.xml|report15590.xml|report22988.xml|report6292.xml|report76153.xml|report76123.xml|report75944.xml|report60267.xml|report47890.xml|report41046.xml|report94203.xml|report40355.xml|report9106.xml|report49268.xml|report617.xml|report21199.xml|report54054.xml|report46067.xml|report46274.xml|report92633.xml|report46661.xml|repor…	10:05:35
1000004784	U008	1	5	concussive, concussion, head trauma,	concussive|concussion|head trauma|	concussion|concussive|head trauma	OFF	concussive|concussion|head trauma|	report43799.xml|report95428.xml|report7893.xml|report8178.xml|report15590.xml|report22988.xml|report67849.xml|report68896.xml|report2886.xml|report76908.xml|report39837.xml|report47759.xml|report32462.xml|report23189.xml|report68077.xml|report47758.xml|report71404.xml|report46633.xml|report82757.xml|report9735.xml|report53270.xml|report77197.xml|report445.xml|report68076.xml|report87908.xml|repor…	10:05:47
1000004811	U008	1	6	concussive, concussion, head trauma,	concussive|concussion|head trauma|	concussion|concussive|head trauma	ON	concussion|ace|concuss|cerebral concussion|commotio|concussions|concussive|concuss|concussions|head trauma|head injury|blunt head trauma|craniocerebral trauma|brain injury|head injuries|injury, head|trauma to the head	report15589.xml|report15590.xml|report60267.xml|report32462.xml|report78994.xml|report39837.xml|report68896.xml|report53270.xml|report76908.xml|report47759.xml|report82757.xml|report87908.xml|report67803.xml|report24442.xml|report15880.xml|report42880.xml|report43799.xml|report76445.xml|report68077.xml|report7892.xml|report24471.xml|report7893.xml|report90468.xml|report87123.xml|report40320.xml|r…	10:07:05
1000004821	U008	1	7	concussive, concussion, head trauma,	concussive|concussion|head trauma|	concussion|concussive|head trauma	OFF	concussive|concussion|head trauma|	report43799.xml|report95428.xml|report7893.xml|report8178.xml|report15590.xml|report22988.xml|report67849.xml|report68896.xml|report2886.xml|report76908.xml|report39837.xml|report47759.xml|report32462.xml|report23189.xml|report68077.xml|report47758.xml|report71404.xml|report46633.xml|report82757.xml|report9735.xml|report53270.xml|report77197.xml|report445.xml|report68076.xml|report87908.xml|repor…	10:07:25
1000004826	U008	1	8	concussive, concussion, head trauma,	concussive|concussion|head trauma|	concussion|concussive|head trauma	ON	concussion|ace|concuss|cerebral concussion|commotio|concussions|concussive|concuss|concussions|head trauma|head injury|blunt head trauma|craniocerebral trauma|brain injury|head injuries|injury, head|trauma to the head	report15589.xml|report15590.xml|report60267.xml|report32462.xml|report78994.xml|report39837.xml|report68896.xml|report53270.xml|report76908.xml|report47759.xml|report82757.xml|report87908.xml|report67803.xml|report24442.xml|report15880.xml|report42880.xml|report43799.xml|report76445.xml|report68077.xml|report7892.xml|report24471.xml|report7893.xml|report90468.xml|report87123.xml|report40320.xml|r…	10:07:43
1000004845	U008	2	1	breast cancer, DCIS	breast cancer|dcis	breast cancer|dcis	ON	breast cancer|bc|breast ca|breast carcinoma|carcinoma breast|mammary carcinoma|breast tumor|brca|br ca|breast cancer diagnosis|dcis|ductal carcinoma in situ|dci|carcinoma in situ	report27007.xml|report59261.xml|report19568.xml|report20151.xml|report79572.xml|report53477.xml|report79571.xml|report72215.xml|report36.xml|report24134.xml|report7574.xml|report20668.xml|report80707.xml|report60210.xml|report80945.xml|report48155.xml|report54214.xml|report11567.xml|report64982.xml|report46873.xml|report62746.xml|report51828.xml|report20150.xml|report1952.xml|report40777.xml|repo…	10:09:05
1000004848	U008	2	2	breast cancer, DCIS	breast cancer|dcis	breast cancer|dcis	OFF	breast cancer|dcis	report59261.xml|report27007.xml|report53477.xml|report53832.xml|report93368.xml|report20151.xml|report56112.xml|report15369.xml|report67080.xml|report13939.xml|report45399.xml|report10617.xml|report1700.xml|report10567.xml|report43396.xml|report53565.xml|report62784.xml|report3186.xml|report15370.xml|report23192.xml|report76921.xml|report23562.xml|report71432.xml|report25743.xml|report1360.xml|re…	10:09:09
1000004869	U008	2	3	breast cancer, DCIS	breast cancer|dcis	breast cancer|dcis	ON	breast cancer|bc|breast ca|breast carcinoma|carcinoma breast|mammary carcinoma|breast tumor|brca|br ca|breast cancer diagnosis|dcis|ductal carcinoma in situ|dci|carcinoma in situ	report27007.xml|report59261.xml|report19568.xml|report20151.xml|report79572.xml|report53477.xml|report79571.xml|report72215.xml|report36.xml|report24134.xml|report7574.xml|report20668.xml|report80707.xml|report60210.xml|report80945.xml|report48155.xml|report54214.xml|report11567.xml|report64982.xml|report46873.xml|report62746.xml|report51828.xml|report20150.xml|report1952.xml|report40777.xml|repo…	10:10:51
1000004936	U008	3	1	Post traumatic stress disorder, post traumatic stress, flashback, PTSD, nightmares,	post traumatic stress disorder|post traumatic stress|flashback|ptsd|nightmares|	flashback|nightmares|post traumatic stress disorder|post-traumatic stress disorder|ptsd	ON	flashback|flashbacks|nightmares|nightmare|post traumatic stress disorder|posttraumatic stress disorder|posttraumatic stress disease|posttraumatic stress syndrome|pts|posttraumatic stress|post-traumatic stress syndrome|post-traumatic stress disorder|posttraumatic stress disorder|traumatic neuroses|neuroses, posttraumatic|posttraumatic stress disease|posttraumatic stress syndrome|pts|posttraumatic …	report97242.xml|report67370.xml|report10904.xml|report65837.xml|report83533.xml|report70315.xml|report6942.xml|report15840.xml|report96411.xml|report89740.xml|report2917.xml|report9718.xml|report54500.xml|report13972.xml|report22462.xml|report77206.xml|report39364.xml|report16181.xml|report63467.xml|report39061.xml|report32497.xml|report20416.xml|report47231.xml|report15064.xml|report62448.xml|re…	10:14:34
1000004939	U008	3	2	Post traumatic stress disorder, post traumatic stress, flashback, PTSD, nightmares,	post traumatic stress disorder|post traumatic stress|flashback|ptsd|nightmares|	flashback|nightmares|post traumatic stress disorder|post-traumatic stress disorder|ptsd	OFF	post traumatic stress disorder|post traumatic stress|flashback|ptsd|nightmares|	report96089.xml|report21840.xml|report75328.xml|report56809.xml|report55238.xml|report32816.xml|report6935.xml|report33477.xml|report91984.xml|report68827.xml|report70637.xml|report97242.xml|report59127.xml|report28642.xml|report80723.xml|report58580.xml|report1112.xml|report80722.xml|report40330.xml|report90935.xml|report30193.xml|report18022.xml|report46918.xml|report65769.xml|report40331.xml|r…	10:14:37
1000004989	U008	3	3	Post traumatic stress disorder, post traumatic stress, flashback, PTSD, nightmares, post traumatic stress	post traumatic stress disorder|post traumatic stress|flashback|ptsd|nightmares|post traumatic stress	flashback|nightmares|post traumatic stress disorder|post-traumatic stress disorder|ptsd	ON	flashback|flashbacks|nightmares|nightmare|post traumatic stress disorder|posttraumatic stress disorder|posttraumatic stress disease|posttraumatic stress syndrome|pts|posttraumatic stress|post-traumatic stress syndrome|post-traumatic stress disorder|posttraumatic stress disorder|traumatic neuroses|neuroses, posttraumatic|posttraumatic stress disease|posttraumatic stress syndrome|pts|posttraumatic …	report96089.xml|report21840.xml|report75328.xml|report56809.xml|report55238.xml|report32816.xml|report33477.xml|report91984.xml|report68827.xml|report70637.xml|report97242.xml|report59127.xml|report28642.xml|report58580.xml|report80722.xml|report40330.xml|report30193.xml|report18022.xml|report46918.xml|report65769.xml|report40331.xml|report6941.xml|report19836.xml|report6942.xml|report41986.xml|r…	10:17:04
1000005011	U008	3	4	post traumatic stress, flashback, PTSD, nightmares, post traumatic stress	post traumatic stress|flashback|ptsd|nightmares|post traumatic stress	flashback|nightmares|ptsd|stress|traumatic	OFF	post traumatic stress|flashback|ptsd|nightmares|post traumatic stress	report96089.xml|report97242.xml|report91984.xml|report70637.xml|report58580.xml|report1112.xml|report46918.xml|report6599.xml|report76727.xml|report24771.xml|report89094.xml|report10601.xml|report22777.xml|report78120.xml|report78121.xml|report66183.xml|report48384.xml|report17145.xml|report34516.xml|report54256.xml|report7300.xml|report27997.xml|report52944.xml|report67852.xml|report19125.xml|re…	10:17:53
1000005021	U008	3	5	post traumatic stress, flashback, PTSD, nightmares, post traumatic stress, post-taumatic stress	post traumatic stress|flashback|ptsd|nightmares|post traumatic stress|post-taumatic stress	flashback|nightmares|ptsd|stress|traumatic	OFF	post traumatic stress|flashback|ptsd|nightmares|post traumatic stress|post-taumatic stress	report96089.xml|report97242.xml|report91984.xml|report70637.xml|report58580.xml|report1112.xml|report46918.xml|report6599.xml|report76727.xml|report24771.xml|report89094.xml|report10601.xml|report22777.xml|report78120.xml|report78121.xml|report66183.xml|report48384.xml|report17145.xml|report34516.xml|report54256.xml|report7300.xml|report27997.xml|report52944.xml|report67852.xml|report19125.xml|re…	10:18:21
1000005027	U008	3	6	post traumatic stress, flashback, PTSD, nightmares, post traumatic stress, post-traumatic stress	post traumatic stress|flashback|ptsd|nightmares|post traumatic stress|post-traumatic stress	flashback|nightmares|ptsd|stress|traumatic	OFF	post traumatic stress|flashback|ptsd|nightmares|post traumatic stress|post-traumatic stress	report96089.xml|report97242.xml|report91984.xml|report70637.xml|report58580.xml|report1112.xml|report46918.xml|report6599.xml|report76727.xml|report24771.xml|report89094.xml|report10601.xml|report22777.xml|report78120.xml|report78121.xml|report66183.xml|report48384.xml|report17145.xml|report34516.xml|report54256.xml|report7300.xml|report27997.xml|report52944.xml|report67852.xml|report19125.xml|re…	10:18:32
1000005061	U008	3	7	post traumatic stress, flashback, PTSD, nightmares, post-traumatic stress	post traumatic stress|flashback|ptsd|nightmares|post-traumatic stress	flashback|nightmares|ptsd|stress|traumatic	OFF	post traumatic stress|flashback|ptsd|nightmares|post-traumatic stress	report96089.xml|report97242.xml|report91984.xml|report70637.xml|report58580.xml|report1112.xml|report46918.xml|report6599.xml|report76727.xml|report24771.xml|report89094.xml|report10601.xml|report22777.xml|report78120.xml|report78121.xml|report66183.xml|report48384.xml|report17145.xml|report34516.xml|report54256.xml|report7300.xml|report27997.xml|report52944.xml|report67852.xml|report19125.xml|re…	10:20:44
1000005064	U008	2	1	breast cancer, DCIS	breast cancer|dcis	breast cancer|dcis	OFF	breast cancer|dcis	report59261.xml|report27007.xml|report53477.xml|report53832.xml|report93368.xml|report20151.xml|report56112.xml|report15369.xml|report67080.xml|report13939.xml|report45399.xml|report10617.xml|report1700.xml|report10567.xml|report43396.xml|report53565.xml|report62784.xml|report3186.xml|report15370.xml|report23192.xml|report76921.xml|report23562.xml|report71432.xml|report25743.xml|report1360.xml|re…	10:21:10
1000005069	U008	3	1	post traumatic stress disorder	post traumatic stress disorder	post traumatic stress disorder|post-traumatic stress disorder	OFF	post traumatic stress disorder	report21840.xml|report75328.xml|report56809.xml|report55238.xml|report6935.xml|report80723.xml|report18022.xml|report96089.xml|report6941.xml|report35760.xml|report6942.xml|report89740.xml|report13972.xml|report22462.xml|report16181.xml|report39061.xml|report47231.xml|report7276.xml|report77173.xml|report63409.xml|report56579.xml|report35140.xml|report59312.xml|report78030.xml|report49758.xml|rep…	10:21:47
1000005075	U008	3	2	post traumatic stress disorder, PTSD, post-traumatic stress disorder, post traumatic stress, nightmares, flashbacks	post traumatic stress disorder|ptsd|post-traumatic stress disorder|post traumatic stress|nightmares|flashbacks	flashbacks|nightmares|post traumatic stress disorder|post-traumatic stress disorder|ptsd	OFF	post traumatic stress disorder|ptsd|post-traumatic stress disorder|post traumatic stress|nightmares|flashbacks	report96089.xml|report97242.xml|report21840.xml|report75328.xml|report56809.xml|report55238.xml|report32816.xml|report6935.xml|report33477.xml|report91984.xml|report68827.xml|report70637.xml|report1343.xml|report59127.xml|report80723.xml|report58580.xml|report1112.xml|report80722.xml|report40330.xml|report90935.xml|report30193.xml|report18022.xml|report46918.xml|report65769.xml|report40331.xml|re…	10:22:23
1000005081	U008	3	3	PTSD, post-traumatic stress disorder, post traumatic stress, nightmares, flashbacks	ptsd|post-traumatic stress disorder|post traumatic stress|nightmares|flashbacks	flashbacks|nightmares|post-traumatic stress disorder|ptsd|traumatic	OFF	ptsd|post-traumatic stress disorder|post traumatic stress|nightmares|flashbacks	report96089.xml|report6935.xml|report97242.xml|report91984.xml|report70637.xml|report58580.xml|report80723.xml|report1112.xml|report18022.xml|report46918.xml|report6941.xml|report35760.xml|report76727.xml|report13972.xml|report21840.xml|report75328.xml|report35102.xml|report56809.xml|report55238.xml|report11946.xml|report32816.xml|report33477.xml|report68827.xml|report1343.xml|report59127.xml|rep…	10:22:48
1000005103	U008	3	4	PTSD, post-traumatic stress disorder, post traumatic stress, nightmares, flashbacks	ptsd|post-traumatic stress disorder|post traumatic stress|nightmares|flashbacks	flashbacks|nightmares|post-traumatic stress disorder|ptsd|traumatic	ON	flashbacks|flashback|nightmares|nightmare|post-traumatic stress disorder|posttraumatic stress disorder|post traumatic stress disorder|traumatic neuroses|neuroses, posttraumatic|posttraumatic stress disease|posttraumatic stress syndrome|pts|posttraumatic stress|post-traumatic stress syndrome|ptsd|posttraumatic stress disorder|post traumatic stress disorder|traumatic neuroses|neuroses, posttraumati…	report97242.xml|report13972.xml|report62448.xml|report63265.xml|report96089.xml|report21840.xml|report75328.xml|report35102.xml|report56809.xml|report55238.xml|report11946.xml|report95872.xml|report67370.xml|report10904.xml|report65837.xml|report6942.xml|report83533.xml|report70315.xml|report15840.xml|report89740.xml|report96411.xml|report2917.xml|report9718.xml|report53598.xml|report54500.xml|re…	10:24:35
1000005116	U008	4	1	herbal, dietary supplement, over the counter supplement, otc supplement, weight loss, weight reduction, reduce weight, loose weight, loose wt, reduce wt, wt loss	herbal|dietary supplement|over the counter supplement|otc supplement|weight loss|weight reduction|reduce weight|loose weight|loose wt|reduce wt|wt loss	dietary supplement|herbal|otc|over the counter|reduce|weight loss|weight reduction|weightloss|wt loss	ON	dietary supplement|supplemental|nutritional supplementation|dietary supplements|supplementing|supplement|nutritional supplement|nutritional supplements|supplemented|herbal|herbal supplement|herbs|herbal medications|herbal medication|herb|herbal supplements|herbal remedies|otc|over-the-counter|over the counter|over-the-counter|reduce|reducible|reductions|reduces|reduction|reducing|reduced|weight l…	report47778.xml|report50276.xml|report51357.xml|report53.xml|report56268.xml|report21399.xml|report39849.xml|report10960.xml|report26358.xml|report91757.xml|report81740.xml|report48972.xml|report52885.xml|report28167.xml|report90652.xml|report22753.xml|report18624.xml|report41579.xml|report56345.xml|report53020.xml|report51941.xml|report57964.xml|report10967.xml|report55391.xml|report65797.xml|re…	10:31:06
1000005119	U008	4	2	herbal, dietary supplement, over the counter supplement, otc supplement, weight loss, weight reduction, reduce weight, loose weight, loose wt, reduce wt, wt loss	herbal|dietary supplement|over the counter supplement|otc supplement|weight loss|weight reduction|reduce weight|loose weight|loose wt|reduce wt|wt loss	dietary supplement|herbal|otc|over the counter|reduce|weight loss|weight reduction|weightloss|wt loss	OFF	herbal|dietary supplement|over the counter supplement|otc supplement|weight loss|weight reduction|reduce weight|loose weight|loose wt|reduce wt|wt loss	report41765.xml|report20087.xml|report74828.xml|report91757.xml|report57721.xml|report82210.xml|report53287.xml|report48954.xml|report31440.xml|report11272.xml|report48384.xml|report80352.xml|report61110.xml|report74829.xml|report55391.xml|report22206.xml|report50276.xml|report45135.xml|report22773.xml|report47515.xml|report30216.xml|report68639.xml|report35134.xml|report64132.xml|report43615.xml…	10:31:09
1000005124	U008	4	3	herbal, dietary supplement, over the counter supplement, otc supplement, weight loss, weight reduction, reduce weight, loose weight, loose wt, reduce wt, wt loss	herbal|dietary supplement|over the counter supplement|otc supplement|weight loss|weight reduction|reduce weight|loose weight|loose wt|reduce wt|wt loss	dietary supplement|herbal|otc|over the counter|reduce|weight loss|weight reduction|weightloss|wt loss	ON	dietary supplement|supplemental|nutritional supplementation|dietary supplements|supplementing|supplement|nutritional supplement|nutritional supplements|supplemented|herbal|herbal supplement|herbs|herbal medications|herbal medication|herb|herbal supplements|herbal remedies|otc|over-the-counter|over the counter|over-the-counter|reduce|reducible|reductions|reduces|reduction|reducing|reduced|weight l…	report47778.xml|report50276.xml|report51357.xml|report53.xml|report56268.xml|report21399.xml|report39849.xml|report10960.xml|report26358.xml|report91757.xml|report81740.xml|report48972.xml|report52885.xml|report28167.xml|report90652.xml|report22753.xml|report18624.xml|report41579.xml|report56345.xml|report53020.xml|report51941.xml|report57964.xml|report10967.xml|report55391.xml|report65797.xml|re…	10:33:12
1000005130	U008	4	4	herbal, dietary supplement, over the counter supplement, otc supplement, weight loss, weight reduction, reduce weight, loose weight, loose wt, reduce wt, wt loss	herbal|dietary supplement|over the counter supplement|otc supplement|weight loss|weight reduction|reduce weight|loose weight|loose wt|reduce wt|wt loss	dietary supplement|herbal|otc|over the counter|reduce|weight loss|weight reduction|weightloss|wt loss	OFF	herbal|dietary supplement|over the counter supplement|otc supplement|weight loss|weight reduction|reduce weight|loose weight|loose wt|reduce wt|wt loss	report41765.xml|report20087.xml|report74828.xml|report91757.xml|report57721.xml|report82210.xml|report53287.xml|report48954.xml|report31440.xml|report11272.xml|report48384.xml|report80352.xml|report61110.xml|report74829.xml|report55391.xml|report22206.xml|report50276.xml|report45135.xml|report22773.xml|report47515.xml|report30216.xml|report68639.xml|report35134.xml|report64132.xml|report43615.xml…	10:34:52
1000005134	U008	5	1	mononucleosis, enlarged spleen, spleen	mononucleosis|enlarged spleen|spleen	enlarged spleen|mononucleosis	OFF	mononucleosis|enlarged spleen|spleen	report15630.xml|report77828.xml|report78770.xml|report76432.xml|report39077.xml|report77763.xml|report84560.xml|report84963.xml|report77792.xml|report77566.xml|report17518.xml|report20693.xml|report77787.xml|report44570.xml|report26315.xml|report76431.xml|report65571.xml|report16421.xml|report40095.xml|report86920.xml|report53067.xml|report20687.xml|report89223.xml|report33101.xml|report93951.xml…	10:36:25
1000005140	U008	5	2	mononucleosis, spleen,	mononucleosis|spleen|	mononucleosis|spleen	OFF	mononucleosis|spleen|	report77828.xml|report16421.xml|report26315.xml|report44570.xml|report77788.xml|report15630.xml|report86418.xml|report75940.xml|report78770.xml|report76432.xml|report39077.xml|report77763.xml|report84560.xml|report84963.xml|report77792.xml|report77566.xml|report17518.xml|report20693.xml|report77787.xml|report76431.xml|report65571.xml|report40095.xml|report20687.xml|report14524.xml|report89223.xml…	10:37:13
1000005143	U008	5	3	mononucleosis, spleen, enlarged spleen	mononucleosis|spleen|enlarged spleen	enlarged spleen|mononucleosis	OFF	mononucleosis|spleen|enlarged spleen	report15630.xml|report77828.xml|report78770.xml|report76432.xml|report39077.xml|report77763.xml|report84560.xml|report84963.xml|report77792.xml|report77566.xml|report17518.xml|report20693.xml|report77787.xml|report44570.xml|report26315.xml|report76431.xml|report65571.xml|report16421.xml|report40095.xml|report86920.xml|report53067.xml|report20687.xml|report89223.xml|report33101.xml|report93951.xml…	10:37:37
1000005149	U008	5	4	mononucleosis, spleen, enlarged spleen	mononucleosis|spleen|enlarged spleen	enlarged spleen|mononucleosis	ON	enlarged spleen|large spleen|hsm|spleen enlargement|splenic enlargement|hepatosplenomegaly|enlargement spleen|splenomegaly|mononucleosis|monocyte|ebv|epstein|infectious mononucleosis|epstein-barr virus|monos|infectious mono|epstein-barr|mono|monocytic|ebstein	report41739.xml|report41329.xml|report40050.xml|report77828.xml|report41010.xml|report76432.xml|report34817.xml|report16421.xml|report25726.xml|report23893.xml|report15630.xml|report77787.xml|report36864.xml|report40094.xml|report14908.xml|report14907.xml|report39077.xml|report51058.xml|report64123.xml|report83994.xml|report37389.xml|report87396.xml|report52578.xml|report19147.xml|report12448.xml…	10:41:35
1000005153	U008	5	5	mononucleosis, spleen	mononucleosis|spleen	mononucleosis|spleen	ON	mononucleosis|monocyte|ebv|epstein|infectious mononucleosis|epstein-barr virus|monos|infectious mono|epstein-barr|mono|monocytic|ebstein|spleen|splen|lien|entire spleen|spleens|splenic tissue|splenic|accessory spleen	report41329.xml|report40050.xml|report41739.xml|report77828.xml|report28196.xml|report16421.xml|report77788.xml|report22772.xml|report15630.xml|report41010.xml|report64123.xml|report86418.xml|report44570.xml|report25726.xml|report14908.xml|report14907.xml|report57969.xml|report33486.xml|report54037.xml|report21186.xml|report22428.xml|report14998.xml|report18327.xml|report56977.xml|report26315.xml…	10:42:13
1000005156	U008	6	1	post traumatic stress disorder	post traumatic stress disorder	post traumatic stress disorder|post-traumatic stress disorder	ON	post traumatic stress disorder|posttraumatic stress disorder|ptsd|posttraumatic stress disease|posttraumatic stress syndrome|pts|posttraumatic stress|post-traumatic stress syndrome|post-traumatic stress disorder|posttraumatic stress disorder|traumatic neuroses|ptsd|neuroses, posttraumatic|posttraumatic stress disease|posttraumatic stress syndrome|pts|posttraumatic stress|post-traumatic stress syn…	report67370.xml|report10904.xml|report65837.xml|report6942.xml|report83533.xml|report70315.xml|report15840.xml|report89740.xml|report96411.xml|report91984.xml|report2917.xml|report9718.xml|report13972.xml|report54500.xml|report68827.xml|report22462.xml|report16181.xml|report70637.xml|report39061.xml|report96089.xml|report77206.xml|report39364.xml|report47231.xml|report63467.xml|report32497.xml|re…	10:43:32
1000005159	U008	7	1	psychotic, hallucinations,	psychotic|hallucinations|	hallucinations|psychotic	ON	hallucinations|hallucinating|halluc|hallucination|hallucinosis|halucinations|hallucinate|hallucinated|psychotic|delusions	report74787.xml|report39783.xml|report47750.xml|report26076.xml|report48165.xml|report4188.xml|report9792.xml|report55218.xml|report93982.xml|report66085.xml|report10648.xml|report73803.xml|report11921.xml|report35481.xml|report19846.xml|report58354.xml|report21202.xml|report27363.xml|report85701.xml|report58564.xml|report83171.xml|report82503.xml|report66897.xml|report94274.xml|report63465.xml|r…	10:44:58
1000005162	U008	7	2	psychotic, hallucinations, audio hallucinations, visual hallucinations	psychotic|hallucinations|audio hallucinations|visual hallucinations	hallucinations|hallucinations, visual|psychotic	ON	hallucinations|hallucinating|halluc|hallucination|hallucinosis|halucinations|hallucinate|hallucinated|hallucinations, visual|seeing things|hallucination, visual|psychotic|delusions	report47750.xml|report74787.xml|report39783.xml|report83171.xml|report58564.xml|report36623.xml|report58610.xml|report27726.xml|report56763.xml|report30193.xml|report21203.xml|report26076.xml|report74756.xml|report60030.xml|report48165.xml|report4188.xml|report61614.xml|report9792.xml|report55218.xml|report93982.xml|report66085.xml|report71940.xml|report10648.xml|report89008.xml|report73803.xml|r…	10:45:25
1000005165	U008	7	3	psychotic, hallucinations, audio hallucinations, visual hallucinations, a/v hall	psychotic|hallucinations|audio hallucinations|visual hallucinations|a/v hall	hallucinations|hallucinations, visual|psychotic	ON	hallucinations|hallucinating|halluc|hallucination|hallucinosis|halucinations|hallucinate|hallucinated|hallucinations, visual|seeing things|hallucination, visual|psychotic|delusions	report47750.xml|report74787.xml|report39783.xml|report83171.xml|report58564.xml|report36623.xml|report58610.xml|report27726.xml|report56763.xml|report30193.xml|report21203.xml|report26076.xml|report74756.xml|report60030.xml|report48165.xml|report4188.xml|report61614.xml|report9792.xml|report55218.xml|report93982.xml|report66085.xml|report71940.xml|report10648.xml|report89008.xml|report73803.xml|r…	10:45:43
1000005190	U008	7	4	psychotic, hallucinations, audio hallucinations, visual hallucinations, a/v hall	psychotic|hallucinations|audio hallucinations|visual hallucinations|a/v hall	hallucinations|hallucinations, visual|psychotic	OFF	psychotic|hallucinations|audio hallucinations|visual hallucinations|a/v hall	report47750.xml|report74787.xml|report39783.xml|report83171.xml|report36623.xml|report27726.xml|report58564.xml|report26076.xml|report30193.xml|report21203.xml|report60030.xml|report74756.xml|report21202.xml|report28178.xml|report61614.xml|report95224.xml|report89730.xml|report23890.xml|report43583.xml|report55218.xml|report66085.xml|report9110.xml|report20080.xml|report85701.xml|report73757.xml|…	10:50:46
1000005195	U008	7	5	psychotic, hallucinations, audio hallucinations, visual hallucinations, a/v hall	psychotic|hallucinations|audio hallucinations|visual hallucinations|a/v hall	hallucinations|hallucinations, visual|psychotic	ON	hallucinations|hallucinating|halluc|hallucination|hallucinosis|halucinations|hallucinate|hallucinated|hallucinations, visual|seeing things|hallucination, visual|psychotic|delusions	report47750.xml|report74787.xml|report39783.xml|report83171.xml|report58564.xml|report36623.xml|report58610.xml|report27726.xml|report56763.xml|report30193.xml|report21203.xml|report26076.xml|report74756.xml|report60030.xml|report48165.xml|report4188.xml|report61614.xml|report9792.xml|report55218.xml|report93982.xml|report66085.xml|report71940.xml|report10648.xml|report89008.xml|report73803.xml|r…	10:51:00
1000005482	U009	1	1	concussion, head injury, car accident	concussion|head injury|car accident	car accident|concussion|head injury|injury, head	OFF	concussion|head injury|car accident	report32462.xml|report39837.xml|report53270.xml|report68896.xml|report82757.xml|report47759.xml|report76908.xml|report87908.xml|report78994.xml|report24442.xml|report42880.xml|report68077.xml|report15880.xml|report7892.xml|report87123.xml|report40320.xml|report82967.xml|report7893.xml|report95590.xml|report76445.xml|report15590.xml|report32068.xml|report91207.xml|report72750.xml|report80296.xml|r…	11:26:29
1000005499	U009	1	2	concussion, head injury, car accident	concussion|head injury|car accident	car accident|concussion|head injury|injury, head	ON	car accident|motor vehicle accident|car crash|motor vehicle crash|mvc|motor vehicle collision|mva|concussion|ace|concuss|cerebral concussion|commotio|concussions|concussive|head injury|head injuries|brain injury|head trauma|trauma to the head|injury, head|head injuries|blunt head trauma|craniocerebral trauma|brain injury|head trauma|trauma to the head	report78994.xml|report87908.xml|report90468.xml|report91207.xml|report72751.xml|report55870.xml|report65786.xml|report76727.xml|report95583.xml|report9396.xml|report37273.xml|report1081.xml|report16048.xml|report43328.xml|report44289.xml|report26841.xml|report41861.xml|report35248.xml|report68484.xml|report60942.xml|report76263.xml|report43670.xml|report28061.xml|report60887.xml|report32462.xml|r…	11:27:19
1000005514	U009	1	3	concussion, head injury, car accident	concussion|head injury|car accident	concussion|head injury|injury, head	ON	concussion|ace|concuss|cerebral concussion|commotio|concussions|concussive|head injury|head injuries|brain injury|head trauma|trauma to the head|injury, head|head injuries|blunt head trauma|craniocerebral trauma|brain injury|head trauma|trauma to the head	report32462.xml|report53270.xml|report39837.xml|report78994.xml|report42880.xml|report24442.xml|report82757.xml|report15880.xml|report7893.xml|report87908.xml|report47759.xml|report15589.xml|report7892.xml|report95428.xml|report87123.xml|report40320.xml|report82967.xml|report76908.xml|report68896.xml|report8178.xml|report15590.xml|report90468.xml|report95590.xml|report60267.xml|report32068.xml|re…	11:28:02
1000005518	U009	1	4	concussion, head injury, car accident	concussion|head injury|car accident	car accident|concussion|head injury|injury, head	ON	car accident|motor vehicle accident|car crash|motor vehicle crash|mvc|motor vehicle collision|mva|concussion|ace|concuss|cerebral concussion|commotio|concussions|concussive|head injury|head injuries|brain injury|head trauma|trauma to the head|injury, head|head injuries|blunt head trauma|craniocerebral trauma|brain injury|head trauma|trauma to the head	report78994.xml|report87908.xml|report90468.xml|report91207.xml|report72751.xml|report55870.xml|report65786.xml|report76727.xml|report95583.xml|report9396.xml|report37273.xml|report1081.xml|report16048.xml|report43328.xml|report44289.xml|report26841.xml|report41861.xml|report35248.xml|report68484.xml|report60942.xml|report76263.xml|report43670.xml|report28061.xml|report60887.xml|report32462.xml|r…	11:28:11
1000005525	U009	1	5	concussion, head injury, car accident	concussion|head injury|car accident	car accident|concussion|head injury|injury, head	OFF	concussion|head injury|car accident	report32462.xml|report39837.xml|report53270.xml|report68896.xml|report82757.xml|report47759.xml|report76908.xml|report87908.xml|report78994.xml|report24442.xml|report42880.xml|report68077.xml|report15880.xml|report7892.xml|report87123.xml|report40320.xml|report82967.xml|report7893.xml|report95590.xml|report76445.xml|report15590.xml|report32068.xml|report91207.xml|report72750.xml|report80296.xml|r…	11:28:56
1000005530	U009	1	6	concussion, head injury, car accident, mva	concussion|head injury|car accident|mva	car accident|concussion|head injury|injury, head|mva	OFF	concussion|head injury|car accident|mva	report78994.xml|report87908.xml|report55870.xml|report65786.xml|report32462.xml|report39837.xml|report53270.xml|report68896.xml|report82757.xml|report47759.xml|report24194.xml|report76908.xml|report24442.xml|report42880.xml|report68077.xml|report15880.xml|report23214.xml|report1081.xml|report44289.xml|report72847.xml|report7892.xml|report87123.xml|report40320.xml|report82967.xml|report14765.xml|r…	11:29:11
1000005543	U009	1	7	concussion, head injury, car accident	concussion|head injury|car accident	car accident|concussion|head injury|injury, head	OFF	concussion|head injury|car accident	report32462.xml|report39837.xml|report53270.xml|report68896.xml|report82757.xml|report47759.xml|report76908.xml|report87908.xml|report78994.xml|report24442.xml|report42880.xml|report68077.xml|report15880.xml|report7892.xml|report87123.xml|report40320.xml|report82967.xml|report7893.xml|report95590.xml|report76445.xml|report15590.xml|report32068.xml|report91207.xml|report72750.xml|report80296.xml|r…	11:29:53
1000005551	U009	1	8	concussion, head injury, car accident	concussion|head injury|car accident	car accident|concussion|head injury|injury, head	ON	car accident|motor vehicle accident|car crash|motor vehicle crash|mvc|motor vehicle collision|mva|concussion|ace|concuss|cerebral concussion|commotio|concussions|concussive|head injury|head injuries|brain injury|head trauma|trauma to the head|injury, head|head injuries|blunt head trauma|craniocerebral trauma|brain injury|head trauma|trauma to the head	report78994.xml|report87908.xml|report90468.xml|report91207.xml|report72751.xml|report55870.xml|report65786.xml|report76727.xml|report95583.xml|report9396.xml|report37273.xml|report1081.xml|report16048.xml|report43328.xml|report44289.xml|report26841.xml|report41861.xml|report35248.xml|report68484.xml|report60942.xml|report76263.xml|report43670.xml|report28061.xml|report60887.xml|report32462.xml|r…	11:30:06
1000005605	U009	1	9	concussion, head injury, car accident	concussion|head injury|car accident	car accident|concussion|head injury|injury, head	OFF	concussion|head injury|car accident	report32462.xml|report39837.xml|report53270.xml|report68896.xml|report82757.xml|report47759.xml|report76908.xml|report87908.xml|report78994.xml|report24442.xml|report42880.xml|report68077.xml|report15880.xml|report7892.xml|report87123.xml|report40320.xml|report82967.xml|report7893.xml|report95590.xml|report76445.xml|report15590.xml|report32068.xml|report91207.xml|report72750.xml|report80296.xml|r…	11:33:48
1000005613	U009	1	10	concussion, head injury, car accident	concussion|head injury|car accident	car accident|concussion|head injury|injury, head	ON	car accident|motor vehicle accident|car crash|motor vehicle crash|mvc|motor vehicle collision|mva|concussion|ace|concuss|cerebral concussion|commotio|concussions|concussive|head injury|head injuries|brain injury|head trauma|trauma to the head|injury, head|head injuries|blunt head trauma|craniocerebral trauma|brain injury|head trauma|trauma to the head	report78994.xml|report87908.xml|report90468.xml|report91207.xml|report72751.xml|report55870.xml|report65786.xml|report76727.xml|report95583.xml|report9396.xml|report37273.xml|report1081.xml|report16048.xml|report43328.xml|report44289.xml|report26841.xml|report41861.xml|report35248.xml|report68484.xml|report60942.xml|report76263.xml|report43670.xml|report28061.xml|report60887.xml|report32462.xml|r…	11:33:58
1000005629	U009	1	11	concussion, head injury, car accident	concussion|head injury|car accident	car accident|concussion|head injury|injury, head	OFF	concussion|head injury|car accident	report32462.xml|report39837.xml|report53270.xml|report68896.xml|report82757.xml|report47759.xml|report76908.xml|report87908.xml|report78994.xml|report24442.xml|report42880.xml|report68077.xml|report15880.xml|report7892.xml|report87123.xml|report40320.xml|report82967.xml|report7893.xml|report95590.xml|report76445.xml|report15590.xml|report32068.xml|report91207.xml|report72750.xml|report80296.xml|r…	11:34:46
1000005632	U009	1	12	concussion, head injury, car accident, mva	concussion|head injury|car accident|mva	car accident|concussion|head injury|injury, head|mva	OFF	concussion|head injury|car accident|mva	report78994.xml|report87908.xml|report55870.xml|report65786.xml|report32462.xml|report39837.xml|report53270.xml|report68896.xml|report82757.xml|report47759.xml|report24194.xml|report76908.xml|report24442.xml|report42880.xml|report68077.xml|report15880.xml|report23214.xml|report1081.xml|report44289.xml|report72847.xml|report7892.xml|report87123.xml|report40320.xml|report82967.xml|report14765.xml|r…	11:35:05
1000005635	U009	1	13	concussion, head injury, car accident, mva	concussion|head injury|car accident|mva	car accident|concussion|head injury|injury, head|mva	ON	car accident|car crash|motor vehicle crash|mvc|motor vehicle collision|motor vehicle accident|concussion|ace|concuss|cerebral concussion|commotio|concussions|concussive|head injury|head injuries|brain injury|head trauma|trauma to the head|injury, head|head injuries|blunt head trauma|craniocerebral trauma|brain injury|head trauma|trauma to the head|mva|car crash|motor vehicle crash|mvc|motor vehic…	report78994.xml|report87908.xml|report91207.xml|report72751.xml|report90468.xml|report65786.xml|report76727.xml|report95583.xml|report9396.xml|report1081.xml|report44289.xml|report95830.xml|report52204.xml|report23214.xml|report91406.xml|report57725.xml|report43328.xml|report61505.xml|report1889.xml|report55957.xml|report10721.xml|report29197.xml|report31777.xml|report32104.xml|report34807.xml|re…	11:35:34
1000005655	U009	2	1	ductal carcinoma in situ, DCIS, breast cancer, non-invasive, stage 1, stage 2	ductal carcinoma in situ|dcis|breast cancer|non-invasive|stage 1|stage 2	breast cancer|dcis|ductal carcinoma in situ|non-invasive	ON	breast cancer|bc|breast ca|breast carcinoma|carcinoma breast|mammary carcinoma|breast tumor|brca|br ca|breast cancer diagnosis|dcis|dci|carcinoma in situ|ductal carcinoma in situ|carcinoma in situ|non-invasive|no invasion of|no invasion|noninvasive|non invasive	report59261.xml|report27007.xml|report53477.xml|report36.xml|report41977.xml|report7574.xml|report1952.xml|report42591.xml|report59167.xml|report90894.xml|report33473.xml|report26260.xml|report93291.xml|report63.xml|report19568.xml|report20150.xml|report20151.xml|report79572.xml|report82179.xml|report79571.xml|report1794.xml|report72215.xml|report53823.xml|report54083.xml|report58872.xml|report84…	11:38:58
1000005659	U009	2	2	ductal carcinoma in situ, DCIS, breast cancer, non-invasive, stage 1, stage 2	ductal carcinoma in situ|dcis|breast cancer|non-invasive|stage 1|stage 2	breast cancer|dcis|ductal carcinoma in situ|non-invasive	OFF	ductal carcinoma in situ|dcis|breast cancer|non-invasive|stage 1|stage 2	report59261.xml|report27007.xml|report53477.xml|report20151.xml|report20150.xml|report72215.xml|report24134.xml|report53832.xml|report93368.xml|report46822.xml|report56112.xml|report15369.xml|report67080.xml|report13939.xml|report45399.xml|report10617.xml|report1700.xml|report10567.xml|report43396.xml|report53565.xml|report62784.xml|report3186.xml|report15370.xml|report23192.xml|report76921.xml|r…	11:39:01
1000005669	U009	2	3	ductal carcinoma in situ, DCIS, breast cancer, non-invasive, stage 1, stage 2	ductal carcinoma in situ|dcis|breast cancer|non-invasive|stage 1|stage 2	breast cancer|dcis|ductal carcinoma in situ|non-invasive	ON	breast cancer|bc|breast ca|breast carcinoma|carcinoma breast|mammary carcinoma|breast tumor|brca|br ca|breast cancer diagnosis|dcis|dci|carcinoma in situ|ductal carcinoma in situ|carcinoma in situ|non-invasive|no invasion of|no invasion|noninvasive|non invasive	report59261.xml|report27007.xml|report53477.xml|report36.xml|report41977.xml|report7574.xml|report1952.xml|report42591.xml|report59167.xml|report90894.xml|report33473.xml|report26260.xml|report93291.xml|report63.xml|report19568.xml|report20150.xml|report20151.xml|report79572.xml|report82179.xml|report79571.xml|report1794.xml|report72215.xml|report53823.xml|report54083.xml|report58872.xml|report84…	11:39:41
1000005671	U009	2	4	ductal carcinoma in situ, DCIS, breast cancer, non-invasive, stage 1, stage 2	ductal carcinoma in situ|dcis|breast cancer|non-invasive|stage 1|stage 2	dcis|ductal carcinoma in situ|non-invasive	ON	dcis|dci|carcinoma in situ|ductal carcinoma in situ|carcinoma in situ|non-invasive|no invasion of|no invasion|noninvasive|non invasive	report41977.xml|report1952.xml|report42591.xml|report59261.xml|report59167.xml|report90894.xml|report33473.xml|report26260.xml|report93291.xml|report63.xml|report20150.xml|report27007.xml|report82179.xml|report53477.xml|report1794.xml|report53823.xml|report36.xml|report54083.xml|report58872.xml|report84048.xml|report75940.xml|report7574.xml|report73289.xml|report20062.xml|report7275.xml|report206…	11:39:46
1000005673	U009	2	5	ductal carcinoma in situ, DCIS, breast cancer, non-invasive, stage 1, stage 2	ductal carcinoma in situ|dcis|breast cancer|non-invasive|stage 1|stage 2	breast cancer|dcis|ductal carcinoma in situ|non-invasive	ON	breast cancer|bc|breast ca|breast carcinoma|carcinoma breast|mammary carcinoma|breast tumor|brca|br ca|breast cancer diagnosis|dcis|dci|carcinoma in situ|ductal carcinoma in situ|carcinoma in situ|non-invasive|no invasion of|no invasion|noninvasive|non invasive	report59261.xml|report27007.xml|report53477.xml|report36.xml|report41977.xml|report7574.xml|report1952.xml|report42591.xml|report59167.xml|report90894.xml|report33473.xml|report26260.xml|report93291.xml|report63.xml|report19568.xml|report20150.xml|report20151.xml|report79572.xml|report82179.xml|report79571.xml|report1794.xml|report72215.xml|report53823.xml|report54083.xml|report58872.xml|report84…	11:39:51
1000005675	U009	2	6	ductal carcinoma in situ, DCIS, breast cancer, non-invasive, stage 1, stage 2	ductal carcinoma in situ|dcis|breast cancer|non-invasive|stage 1|stage 2	dcis|ductal carcinoma in situ|non-invasive	ON	dcis|dci|carcinoma in situ|ductal carcinoma in situ|carcinoma in situ|non-invasive|no invasion of|no invasion|noninvasive|non invasive	report41977.xml|report1952.xml|report42591.xml|report59261.xml|report59167.xml|report90894.xml|report33473.xml|report26260.xml|report93291.xml|report63.xml|report20150.xml|report27007.xml|report82179.xml|report53477.xml|report1794.xml|report53823.xml|report36.xml|report54083.xml|report58872.xml|report84048.xml|report75940.xml|report7574.xml|report73289.xml|report20062.xml|report7275.xml|report206…	11:39:54
1000005679	U009	2	7	ductal carcinoma in situ, DCIS, breast cancer, non-invasive, stage 1, stage 2	ductal carcinoma in situ|dcis|breast cancer|non-invasive|stage 1|stage 2	breast cancer|dcis|ductal carcinoma in situ|non-invasive	OFF	ductal carcinoma in situ|dcis|breast cancer|non-invasive|stage 1|stage 2	report59261.xml|report27007.xml|report53477.xml|report20151.xml|report20150.xml|report72215.xml|report24134.xml|report53832.xml|report93368.xml|report46822.xml|report56112.xml|report15369.xml|report67080.xml|report13939.xml|report45399.xml|report10617.xml|report1700.xml|report10567.xml|report43396.xml|report53565.xml|report62784.xml|report3186.xml|report15370.xml|report23192.xml|report76921.xml|r…	11:40:18
1000005684	U009	2	8	ductal carcinoma in situ, DCIS, non-invasive, stage 1, stage 2	ductal carcinoma in situ|dcis|non-invasive|stage 1|stage 2	dcis|ductal carcinoma in situ|non-invasive	OFF	ductal carcinoma in situ|dcis|non-invasive|stage 1|stage 2	report59261.xml|report20150.xml|report27007.xml|report53477.xml|report46822.xml|report27871.xml|report63197.xml|report32405.xml|report82271.xml|report69170.xml|report6250.xml|report6773.xml|report54428.xml|report86402.xml|report80818.xml|report41425.xml|report63411.xml|report94390.xml|report54979.xml|report68651.xml|report45805.xml|report29256.xml|report87092.xml|report42638.xml|report89300.xml|r…	11:40:27
1000005687	U009	2	9	ductal carcinoma in situ, DCIS, non-invasive, stage 1, stage 2	ductal carcinoma in situ|dcis|non-invasive|stage 1|stage 2	dcis|ductal carcinoma in situ|non-invasive	ON	dcis|dci|carcinoma in situ|ductal carcinoma in situ|carcinoma in situ|non-invasive|no invasion of|no invasion|noninvasive|non invasive	report41977.xml|report1952.xml|report42591.xml|report59261.xml|report59167.xml|report90894.xml|report33473.xml|report26260.xml|report93291.xml|report63.xml|report20150.xml|report27007.xml|report82179.xml|report53477.xml|report1794.xml|report53823.xml|report36.xml|report54083.xml|report58872.xml|report84048.xml|report75940.xml|report7574.xml|report73289.xml|report20062.xml|report7275.xml|report206…	11:40:50
1000005717	U009	3	1	PTSD, post traumatic stress syndrome, smoke, smoker, ciggarette	ptsd|post traumatic stress syndrome|smoke|smoker|ciggarette	post|post-traumatic stress syndrome|ptsd|smoke|smoker	ON	post|posterior|back|behind|post-traumatic stress syndrome|posttraumatic stress disorder|post traumatic stress disorder|traumatic neuroses|neuroses, posttraumatic|posttraumatic stress disease|posttraumatic stress syndrome|pts|posttraumatic stress|post-traumatic stress disorder|ptsd|posttraumatic stress disorder|post traumatic stress disorder|traumatic neuroses|neuroses, posttraumatic|posttraumatic…	report22462.xml|report89740.xml|report49758.xml|report80723.xml|report18022.xml|report39297.xml|report39061.xml|report2917.xml|report77206.xml|report75328.xml|report56809.xml|report56579.xml|report96089.xml|report63467.xml|report15064.xml|report6941.xml|report35760.xml|report8469.xml|report32497.xml|report62448.xml|report55238.xml|report62994.xml|report49757.xml|report11946.xml|report97242.xml|re…	11:44:42
1000005723	U009	3	2	PTSD, post traumatic stress syndrome, smoke, smoker, ciggarette, tobacco	ptsd|post traumatic stress syndrome|smoke|smoker|ciggarette|tobacco	post|post-traumatic stress syndrome|ptsd|smoke|smoker|tobacco	ON	post|posterior|back|behind|post-traumatic stress syndrome|posttraumatic stress disorder|post traumatic stress disorder|traumatic neuroses|neuroses, posttraumatic|posttraumatic stress disease|posttraumatic stress syndrome|pts|posttraumatic stress|post-traumatic stress disorder|ptsd|posttraumatic stress disorder|post traumatic stress disorder|traumatic neuroses|neuroses, posttraumatic|posttraumatic…	report80723.xml|report39297.xml|report22462.xml|report39061.xml|report56809.xml|report56579.xml|report6941.xml|report89740.xml|report96089.xml|report35760.xml|report63467.xml|report62994.xml|report32497.xml|report11946.xml|report55238.xml|report49757.xml|report65837.xml|report16181.xml|report6936.xml|report35140.xml|report35102.xml|report55237.xml|report77206.xml|report13972.xml|report2917.xml|re…	11:45:12
1000005727	U009	3	3	PTSD, post traumatic stress syndrome, smoke, smoker, cigarette, tobacco	ptsd|post traumatic stress syndrome|smoke|smoker|cigarette|tobacco	cigarette|post|post-traumatic stress syndrome|ptsd|smoke|smoker|tobacco	ON	cigarette|cigars|tob|pipes|packs|pack years|cigarettes per day|packs per day|py|pack history|pack-years|cigar|pack year|pack year smoker|cigarrettes|cigarettes|pack-year|ppd|pack-year smoker|pipe|post|posterior|back|behind|post-traumatic stress syndrome|posttraumatic stress disorder|post traumatic stress disorder|traumatic neuroses|neuroses, posttraumatic|posttraumatic stress disease|posttraumati…	report80723.xml|report56809.xml|report6941.xml|report62994.xml|report6936.xml|report39297.xml|report22462.xml|report39061.xml|report15064.xml|report56579.xml|report89740.xml|report96089.xml|report35760.xml|report63467.xml|report32497.xml|report41986.xml|report77210.xml|report11946.xml|report55238.xml|report49757.xml|report71083.xml|report51579.xml|report41762.xml|report65837.xml|report15041.xml|r…	11:45:24
1000005737	U009	3	4	PTSD, post traumatic stress syndrome, smoke, smoker, cigarette, tobacco	ptsd|post traumatic stress syndrome|smoke|smoker|cigarette|tobacco	cigarette|post|post-traumatic stress syndrome|ptsd|smoke|smoker|tobacco	OFF	ptsd|post traumatic stress syndrome|smoke|smoker|cigarette|tobacco	report52994.xml|report51325.xml|report47777.xml|report82026.xml|report68089.xml|report66884.xml|report53494.xml|report16770.xml|report7946.xml|report18635.xml|report6331.xml|report2327.xml|report55471.xml|report19809.xml|report64723.xml|report26345.xml|report43309.xml|report60548.xml|report36556.xml|report94261.xml|report77387.xml|report62491.xml|report17805.xml|report74745.xml|report89298.xml|re…	11:45:45
1000005751	U009	3	5	PTSD, post traumatic stress syndrome, smoke, smoker, cigarette, tobacco	ptsd|post traumatic stress syndrome|smoke|smoker|cigarette|tobacco	cigarette|post|post-traumatic stress syndrome|ptsd|smoke|smoker|tobacco	ON	cigarette|cigars|tob|pipes|packs|pack years|cigarettes per day|packs per day|py|pack history|pack-years|cigar|pack year|pack year smoker|cigarrettes|cigarettes|pack-year|ppd|pack-year smoker|pipe|post|posterior|back|behind|post-traumatic stress syndrome|posttraumatic stress disorder|post traumatic stress disorder|traumatic neuroses|neuroses, posttraumatic|posttraumatic stress disease|posttraumati…	report80723.xml|report56809.xml|report6941.xml|report62994.xml|report6936.xml|report39297.xml|report22462.xml|report39061.xml|report15064.xml|report56579.xml|report89740.xml|report96089.xml|report35760.xml|report63467.xml|report32497.xml|report41986.xml|report77210.xml|report11946.xml|report55238.xml|report49757.xml|report71083.xml|report51579.xml|report41762.xml|report65837.xml|report15041.xml|r…	11:46:30
1000005755	U009	3	6	PTSD, post traumatic stress syndrome, smoke, smoker, cigarette, tobacco	ptsd|post traumatic stress syndrome|smoke|smoker|cigarette|tobacco	cigarette|post|post-traumatic stress syndrome|ptsd|smoke|smoker|tobacco	OFF	ptsd|post traumatic stress syndrome|smoke|smoker|cigarette|tobacco	report52994.xml|report51325.xml|report47777.xml|report82026.xml|report68089.xml|report66884.xml|report53494.xml|report16770.xml|report7946.xml|report18635.xml|report6331.xml|report2327.xml|report55471.xml|report19809.xml|report64723.xml|report26345.xml|report43309.xml|report60548.xml|report36556.xml|report94261.xml|report77387.xml|report62491.xml|report17805.xml|report74745.xml|report89298.xml|re…	11:46:39
1000005758	U009	3	7	PTSD, post traumatic stress syndrome, smoke, smoker, cigarette, tobacco	ptsd|post traumatic stress syndrome|smoke|smoker|cigarette|tobacco	cigarette|post|post-traumatic stress syndrome|ptsd|smoke|smoker|tobacco	ON	cigarette|cigars|tob|pipes|packs|pack years|cigarettes per day|packs per day|py|pack history|pack-years|cigar|pack year|pack year smoker|cigarrettes|cigarettes|pack-year|ppd|pack-year smoker|pipe|post|posterior|back|behind|post-traumatic stress syndrome|posttraumatic stress disorder|post traumatic stress disorder|traumatic neuroses|neuroses, posttraumatic|posttraumatic stress disease|posttraumati…	report80723.xml|report56809.xml|report6941.xml|report62994.xml|report6936.xml|report39297.xml|report22462.xml|report39061.xml|report15064.xml|report56579.xml|report89740.xml|report96089.xml|report35760.xml|report63467.xml|report32497.xml|report41986.xml|report77210.xml|report11946.xml|report55238.xml|report49757.xml|report71083.xml|report51579.xml|report41762.xml|report65837.xml|report15041.xml|r…	11:46:48
1000005774	U009	4	1	weight loss, diet, weight gain, herbal	weight loss|diet|weight gain|herbal	diet|herbal|weight gain|weight loss|weightloss	OFF	weight loss|diet|weight gain|herbal	report89772.xml|report67072.xml|report83240.xml|report85707.xml|report20087.xml|report38396.xml|report667.xml|report21405.xml|report79729.xml|report22741.xml|report59534.xml|report65836.xml|report21500.xml|report83519.xml|report31848.xml|report19188.xml|report80992.xml|report88352.xml|report3115.xml|report88977.xml|report22206.xml|report39342.xml|report46203.xml|report45559.xml|report675.xml|repo…	11:48:10
1000005778	U009	4	2	weight loss, diet, weight gain, herbal, supplement, non-traditional	weight loss|diet|weight gain|herbal|supplement|non-traditional	diet|herbal|non|supplement|traditional|weight gain|weight loss|weightloss	OFF	weight loss|diet|weight gain|herbal|supplement|non-traditional	report22741.xml|report55723.xml|report29170.xml|report21396.xml|report21395.xml|report46203.xml|report675.xml|report64423.xml|report47937.xml|report39849.xml|report94942.xml|report18624.xml|report50203.xml|report1756.xml|report47511.xml|report34134.xml|report55230.xml|report80008.xml|report89772.xml|report67072.xml|report80932.xml|report26555.xml|report55391.xml|report92034.xml|report83240.xml|re…	11:48:38
1000005781	U009	4	3	weight loss, diet, weight gain, herbal, supplement, non-traditional	weight loss|diet|weight gain|herbal|supplement|non-traditional	diet|herbal|non|supplement|traditional|weight gain|weight loss|weightloss	ON	diet|fasting|regular diet?|dietary|dietician|weight reduction|rd|dieting|diets|weight-loss|nutritionist|weight-reduction|herbal|herbal supplement|herbs|herbal medications|herbal medication|herb|herbal supplements|herbal remedies|non|not|negated|supplement|nutritional supplementation|dietary supplements|supplementing|nutritional supplement|supplemental|dietary supplement|nutritional supplements|su…	report10967.xml|report28167.xml|report22741.xml|report56833.xml|report87613.xml|report21396.xml|report21395.xml|report39849.xml|report48.xml|report21399.xml|report18624.xml|report85707.xml|report70186.xml|report41060.xml|report80932.xml|report94942.xml|report94748.xml|report95619.xml|report67072.xml|report38630.xml|report47778.xml|report6943.xml|report56099.xml|report86867.xml|report63214.xml|rep…	11:48:53
1000005783	U009	4	4	weight loss, diet, weight gain, herbal, supplement, non-traditional	weight loss|diet|weight gain|herbal|supplement|non-traditional	herbal|non|supplement|traditional|weight gain|weight loss|weightloss	ON	herbal|herbal supplement|herbs|herbal medications|herbal medication|herb|herbal supplements|herbal remedies|non|not|negated|supplement|nutritional supplementation|dietary supplements|supplementing|nutritional supplement|supplemental|dietary supplement|nutritional supplements|supplemented|traditional|weight gain|increased weight|wt gain|weight increasing|increasing weight|gain weight|weight increa…	report10967.xml|report28167.xml|report22741.xml|report56833.xml|report87613.xml|report21396.xml|report21395.xml|report39849.xml|report21399.xml|report80008.xml|report48.xml|report89772.xml|report18624.xml|report85707.xml|report70186.xml|report41060.xml|report80932.xml|report72311.xml|report94942.xml|report94748.xml|report95619.xml|report67072.xml|report38630.xml|report6943.xml|report82726.xml|rep…	11:48:55
1000005786	U009	4	5	weight loss, diet, weight gain, herbal	weight loss|diet|weight gain|herbal	diet|herbal|weight gain|weight loss|weightloss	ON	diet|fasting|regular diet?|dietary|dietician|weight reduction|rd|dieting|diets|weight-loss|nutritionist|weight-reduction|herbal|herbal supplement|herbs|herbal medications|herbal medication|herb|herbal supplements|herbal remedies|weight gain|increased weight|wt gain|weight increasing|increasing weight|gain weight|weight increase|gained weight|gains, weight|weight gaining|weight loss|dietician|weig…	report10967.xml|report48.xml|report89772.xml|report85707.xml|report70186.xml|report41060.xml|report94748.xml|report95619.xml|report67072.xml|report6943.xml|report56099.xml|report86867.xml|report16961.xml|report59534.xml|report53011.xml|report17280.xml|report31465.xml|report10623.xml|report88782.xml|report66841.xml|report67853.xml|report97212.xml|report22808.xml|report88352.xml|report31464.xml|rep…	11:49:18
1000005789	U009	4	6	weight loss, diet, weight gain, herbal	weight loss|diet|weight gain|herbal	diet|herbal|weight gain|weight loss|weightloss	OFF	weight loss|diet|weight gain|herbal	report89772.xml|report67072.xml|report83240.xml|report85707.xml|report20087.xml|report38396.xml|report667.xml|report21405.xml|report79729.xml|report22741.xml|report59534.xml|report65836.xml|report21500.xml|report83519.xml|report31848.xml|report19188.xml|report80992.xml|report88352.xml|report3115.xml|report88977.xml|report22206.xml|report39342.xml|report46203.xml|report45559.xml|report675.xml|repo…	11:49:20
1000005800	U009	4	7	weight loss, diet, weight gain, herbal	weight loss|diet|weight gain|herbal	diet|herbal|weight gain|weight loss|weightloss	ON	diet|fasting|regular diet?|dietary|dietician|weight reduction|rd|dieting|diets|weight-loss|nutritionist|weight-reduction|herbal|herbal supplement|herbs|herbal medications|herbal medication|herb|herbal supplements|herbal remedies|weight gain|increased weight|wt gain|weight increasing|increasing weight|gain weight|weight increase|gained weight|gains, weight|weight gaining|weight loss|dietician|weig…	report10967.xml|report48.xml|report89772.xml|report85707.xml|report70186.xml|report41060.xml|report94748.xml|report95619.xml|report67072.xml|report6943.xml|report56099.xml|report86867.xml|report16961.xml|report59534.xml|report53011.xml|report17280.xml|report31465.xml|report10623.xml|report88782.xml|report66841.xml|report67853.xml|report97212.xml|report22808.xml|report88352.xml|report31464.xml|rep…	11:49:47
1000005819	U009	4	8	weight loss, diet, weight gain, herb	weight loss|diet|weight gain|herb	diet|herb|weight gain|weight loss|weightloss	ON	diet|fasting|regular diet?|dietary|dietician|weight reduction|rd|dieting|diets|weight-loss|nutritionist|weight-reduction|herb|herbs|herbal supplement|joint|weed|herbal medications|cannabis|dope|thc|herbal|marijuana|hash|abuse, marihuana|pot|mj|herbal medication|herbal supplements|herbal remedies|weight gain|increased weight|wt gain|weight increasing|increasing weight|gain weight|weight increase|g…	report48.xml|report67072.xml|report3865.xml|report67853.xml|report87613.xml|report22808.xml|report56833.xml|report38396.xml|report10967.xml|report78319.xml|report47937.xml|report675.xml|report24169.xml|report85629.xml|report16200.xml|report87164.xml|report45550.xml|report94747.xml|report89772.xml|report10961.xml|report85450.xml|report24201.xml|report60269.xml|report5220.xml|report71449.xml|report…	11:50:33
1000005825	U009	4	9	weight loss, diet, weight gain, herb	weight loss|diet|weight gain|herb	diet|herb|weight gain|weight loss|weightloss	OFF	weight loss|diet|weight gain|herb	report89772.xml|report67072.xml|report83240.xml|report85707.xml|report20087.xml|report38396.xml|report667.xml|report21405.xml|report79729.xml|report22741.xml|report59534.xml|report65836.xml|report21500.xml|report83519.xml|report31848.xml|report19188.xml|report80992.xml|report88352.xml|report3115.xml|report88977.xml|report39342.xml|report46203.xml|report45559.xml|report675.xml|report94742.xml|repo…	11:50:44
1000005834	U009	4	10	weight loss, diet, weight gain, herb	weight loss|diet|weight gain|herb	diet|herb|weight gain|weight loss|weightloss	ON	diet|fasting|regular diet?|dietary|dietician|weight reduction|rd|dieting|diets|weight-loss|nutritionist|weight-reduction|herb|herbs|herbal supplement|joint|weed|herbal medications|cannabis|dope|thc|herbal|marijuana|hash|abuse, marihuana|pot|mj|herbal medication|herbal supplements|herbal remedies|weight gain|increased weight|wt gain|weight increasing|increasing weight|gain weight|weight increase|g…	report48.xml|report67072.xml|report3865.xml|report67853.xml|report87613.xml|report22808.xml|report56833.xml|report38396.xml|report10967.xml|report78319.xml|report47937.xml|report675.xml|report24169.xml|report85629.xml|report16200.xml|report87164.xml|report45550.xml|report94747.xml|report89772.xml|report10961.xml|report85450.xml|report24201.xml|report60269.xml|report5220.xml|report71449.xml|report…	11:51:11
1000005838	U009	4	11	weight loss, diet, weight gain, herb	weight loss|diet|weight gain|herb	diet|herb|weight gain|weight loss|weightloss	OFF	weight loss|diet|weight gain|herb	report89772.xml|report67072.xml|report83240.xml|report85707.xml|report20087.xml|report38396.xml|report667.xml|report21405.xml|report79729.xml|report22741.xml|report59534.xml|report65836.xml|report21500.xml|report83519.xml|report31848.xml|report19188.xml|report80992.xml|report88352.xml|report3115.xml|report88977.xml|report39342.xml|report46203.xml|report45559.xml|report675.xml|report94742.xml|repo…	11:51:18
1000005842	U009	4	12	weight loss, diet, weight gain, herb	weight loss|diet|weight gain|herb	diet|herb|weight gain|weight loss|weightloss	ON	diet|fasting|regular diet?|dietary|dietician|weight reduction|rd|dieting|diets|weight-loss|nutritionist|weight-reduction|herb|herbs|herbal supplement|joint|weed|herbal medications|cannabis|dope|thc|herbal|marijuana|hash|abuse, marihuana|pot|mj|herbal medication|herbal supplements|herbal remedies|weight gain|increased weight|wt gain|weight increasing|increasing weight|gain weight|weight increase|g…	report48.xml|report67072.xml|report3865.xml|report67853.xml|report87613.xml|report22808.xml|report56833.xml|report38396.xml|report10967.xml|report78319.xml|report47937.xml|report675.xml|report24169.xml|report85629.xml|report16200.xml|report87164.xml|report45550.xml|report94747.xml|report89772.xml|report10961.xml|report85450.xml|report24201.xml|report60269.xml|report5220.xml|report71449.xml|report…	11:51:24
1000005845	U009	4	13	herb, diet, weight loss,	herb|diet|weight loss|	diet|herb|weight loss|weightloss	ON	diet|fasting|regular diet?|dietary|dietician|weight reduction|rd|dieting|diets|weight-loss|nutritionist|weight-reduction|herb|herbs|herbal supplement|joint|weed|herbal medications|cannabis|dope|thc|herbal|marijuana|hash|abuse, marihuana|pot|mj|herbal medication|herbal supplements|herbal remedies|weight loss|dietician|weight reduction|wasting|cachexia|dieting|diets|weight-reduction|malnourished|fa…	report24169.xml|report48.xml|report85629.xml|report16200.xml|report87164.xml|report67072.xml|report45550.xml|report94747.xml|report10961.xml|report85450.xml|report24201.xml|report60269.xml|report5220.xml|report71449.xml|report63214.xml|report45823.xml|report71407.xml|report75592.xml|report71422.xml|report77801.xml|report93353.xml|report76967.xml|report56318.xml|report12470.xml|report47778.xml|rep…	11:51:50
1000005851	U009	4	14	herb, diet, weight loss,	herb|diet|weight loss|	diet|herb|weight loss|weightloss	OFF	herb|diet|weight loss|	report39849.xml|report59311.xml|report96845.xml|report88729.xml|report39864.xml|report18624.xml|report2019.xml|report94942.xml|report89772.xml|report84922.xml|report51912.xml|report46059.xml|report30747.xml|report53214.xml|report16981.xml|report55391.xml|report66657.xml|report77574.xml|report92034.xml|report80008.xml|report67072.xml|report19207.xml|report24169.xml|report25469.xml|report80932.xml|…	11:51:59
1000005860	U009	4	15	herb, diet, weight loss,	herb|diet|weight loss|	diet|herb|weight loss|weightloss	ON	diet|fasting|regular diet?|dietary|dietician|weight reduction|rd|dieting|diets|weight-loss|nutritionist|weight-reduction|herb|herbs|herbal supplement|joint|weed|herbal medications|cannabis|dope|thc|herbal|marijuana|hash|abuse, marihuana|pot|mj|herbal medication|herbal supplements|herbal remedies|weight loss|dietician|weight reduction|wasting|cachexia|dieting|diets|weight-reduction|malnourished|fa…	report24169.xml|report48.xml|report85629.xml|report16200.xml|report87164.xml|report67072.xml|report45550.xml|report94747.xml|report10961.xml|report85450.xml|report24201.xml|report60269.xml|report5220.xml|report71449.xml|report63214.xml|report45823.xml|report71407.xml|report75592.xml|report71422.xml|report77801.xml|report93353.xml|report76967.xml|report56318.xml|report12470.xml|report47778.xml|rep…	11:52:16
1000005873	U009	4	16	herbal supplement	herbal supplement	herbal supplement	ON	herbal supplement|herbal|herbs|herbal medications|herbal medication|herb|herbal supplements|herbal remedies|echinacea	report78048.xml|report80754.xml|report59611.xml|report41310.xml|report56810.xml|report1529.xml|report92445.xml|report43390.xml|report22774.xml|report3392.xml|report79310.xml|report68349.xml|report80739.xml|report18942.xml|report81725.xml|report82514.xml|report22773.xml|report25481.xml|report76196.xml|report95573.xml|report75913.xml|report53287.xml|report64708.xml|report5707.xml|report53.xml|repor…	11:53:00
1000005876	U009	4	17	herbal supplement	herbal supplement	herbal supplement	OFF	herbal supplement	report53287.xml|report64708.xml	11:53:02
1000005879	U009	4	18	herbal supplement, herb, weight	herbal supplement|herb|weight	herb|herbal supplement|weight	OFF	herbal supplement|herb|weight	report3392.xml|report59611.xml|report78048.xml|report53287.xml|report41310.xml|report96844.xml|report39864.xml|report77574.xml|report66880.xml|report59311.xml|report95431.xml|report82022.xml|report40365.xml|report89772.xml|report17000.xml|report37193.xml|report51912.xml|report2019.xml|report96845.xml|report20685.xml|report26644.xml|report13723.xml|report53800.xml|report89257.xml|report52964.xml|r…	11:53:15
1000005885	U009	4	19	herbal supplement, herb, weight	herbal supplement|herb|weight	herb|herbal supplement|weight	ON	herb|herbs|joint|weed|herbal medications|cannabis|dope|thc|herbal|marijuana|hash|abuse, marihuana|pot|mj|herbal medication|herbal supplements|herbal remedies|herbal supplement|herbal|herbs|herbal medications|herbal medication|herbal supplements|herbal remedies|echinacea|weight|weighing|bw|weighted|wt|weights|weighting|usual body weight|wieght|body weight|ideal body weight|wt.	report78048.xml|report3392.xml|report59611.xml|report5707.xml|report10622.xml|report22206.xml|report47515.xml|report82514.xml|report22773.xml|report75913.xml|report53287.xml|report54992.xml|report53.xml|report61110.xml|report10967.xml|report44446.xml|report1481.xml|report85533.xml|report87321.xml|report12951.xml|report25554.xml|report64344.xml|report59208.xml|report66243.xml|report40162.xml|repor…	11:53:27
1000005888	U009	4	20	herbal supplement, herb, weight	herbal supplement|herb|weight	herb|herbal supplement|weight	OFF	herbal supplement|herb|weight	report3392.xml|report59611.xml|report78048.xml|report53287.xml|report41310.xml|report96844.xml|report39864.xml|report77574.xml|report66880.xml|report59311.xml|report95431.xml|report82022.xml|report40365.xml|report89772.xml|report17000.xml|report37193.xml|report51912.xml|report2019.xml|report96845.xml|report20685.xml|report26644.xml|report13723.xml|report53800.xml|report89257.xml|report52964.xml|r…	11:53:40
1000005894	U009	4	21	herbal supplement, herb, weight	herbal supplement|herb|weight	herb|herbal supplement|weight	ON	herb|herbs|joint|weed|herbal medications|cannabis|dope|thc|herbal|marijuana|hash|abuse, marihuana|pot|mj|herbal medication|herbal supplements|herbal remedies|herbal supplement|herbal|herbs|herbal medications|herbal medication|herbal supplements|herbal remedies|echinacea|weight|weighing|bw|weighted|wt|weights|weighting|usual body weight|wieght|body weight|ideal body weight|wt.	report78048.xml|report3392.xml|report59611.xml|report5707.xml|report10622.xml|report22206.xml|report47515.xml|report82514.xml|report22773.xml|report75913.xml|report53287.xml|report54992.xml|report53.xml|report61110.xml|report10967.xml|report44446.xml|report1481.xml|report85533.xml|report87321.xml|report12951.xml|report25554.xml|report64344.xml|report59208.xml|report66243.xml|report40162.xml|repor…	11:53:47
1000005919	U009	5	1	mononucleosis, splenomegaly, enlarged spleen, mono	mononucleosis|splenomegaly|enlarged spleen|mono	enlarged spleen|mono|mononucleosis|splenomegaly	ON	enlarged spleen|large spleen|spleen enlargement|splenic enlargement|enlargement spleen|mono|monocyte|ebv|epstein|epstein-barr virus|monos|infectious mono|epstein-barr|monocytic|ebstein|mononucleosis|ebv|epstein|infectious mononucleosis|epstein-barr virus|infectious mono|epstein-barr|ebstein|splenomegaly|large spleen|hsm|spleen enlargement|splenic enlargement|hepatosplenomegaly|enlargement spleen	report41739.xml|report41010.xml|report16421.xml|report15630.xml|report41329.xml|report40050.xml|report76432.xml|report77787.xml|report14908.xml|report14907.xml|report40094.xml|report23893.xml|report36864.xml|report83994.xml|report22428.xml|report1360.xml|report25726.xml|report36608.xml|report72298.xml|report46269.xml|report35095.xml|report76431.xml|report77788.xml|report70358.xml|report70364.xml|…	11:55:33
1000005922	U009	5	2	mononucleosis, splenomegaly, enlarged spleen, mono	mononucleosis|splenomegaly|enlarged spleen|mono	enlarged spleen|mono|mononucleosis|splenomegaly	OFF	mononucleosis|splenomegaly|enlarged spleen|mono	report23893.xml|report15630.xml|report25726.xml|report76432.xml|report76431.xml|report77828.xml|report20693.xml|report88986.xml|report16421.xml|report44570.xml|report94874.xml|report94873.xml|report86920.xml|report77787.xml|report24554.xml|report41739.xml|report36864.xml|report65562.xml|report69069.xml|report69068.xml|report41010.xml|report76716.xml|report60796.xml|report38880.xml|report40094.xml…	11:55:35
1000005925	U009	5	3	mononucleosis, splenomegaly, enlarged spleen, mono	mononucleosis|splenomegaly|enlarged spleen|mono	enlarged spleen|mono|mononucleosis|splenomegaly	ON	enlarged spleen|large spleen|spleen enlargement|splenic enlargement|enlargement spleen|mono|monocyte|ebv|epstein|epstein-barr virus|monos|infectious mono|epstein-barr|monocytic|ebstein|mononucleosis|ebv|epstein|infectious mononucleosis|epstein-barr virus|infectious mono|epstein-barr|ebstein|splenomegaly|large spleen|hsm|spleen enlargement|splenic enlargement|hepatosplenomegaly|enlargement spleen	report41739.xml|report41010.xml|report16421.xml|report15630.xml|report41329.xml|report40050.xml|report76432.xml|report77787.xml|report14908.xml|report14907.xml|report40094.xml|report23893.xml|report36864.xml|report83994.xml|report22428.xml|report1360.xml|report25726.xml|report36608.xml|report72298.xml|report46269.xml|report35095.xml|report76431.xml|report77788.xml|report70358.xml|report70364.xml|…	11:55:49
1000005928	U009	5	4	mononucleosis, splenomegaly, enlarged spleen, mono	mononucleosis|splenomegaly|enlarged spleen|mono	enlarged spleen|mono|mononucleosis|splenomegaly	OFF	mononucleosis|splenomegaly|enlarged spleen|mono	report23893.xml|report15630.xml|report25726.xml|report76432.xml|report76431.xml|report77828.xml|report20693.xml|report88986.xml|report16421.xml|report44570.xml|report94874.xml|report94873.xml|report86920.xml|report77787.xml|report24554.xml|report41739.xml|report36864.xml|report65562.xml|report69069.xml|report69068.xml|report41010.xml|report76716.xml|report60796.xml|report38880.xml|report40094.xml…	11:56:09
1000005931	U009	5	5	mononucleosis, splenomegaly, enlarged spleen, mono, ebv	mononucleosis|splenomegaly|enlarged spleen|mono|ebv	ebv|enlarged spleen|mono|mononucleosis|splenomegaly	OFF	mononucleosis|splenomegaly|enlarged spleen|mono|ebv	report16421.xml|report41739.xml|report41010.xml|report23893.xml|report15630.xml|report25726.xml|report41329.xml|report76432.xml|report76431.xml|report40050.xml|report77828.xml|report20693.xml|report88986.xml|report44570.xml|report94874.xml|report94873.xml|report14908.xml|report14907.xml|report86920.xml|report77787.xml|report24554.xml|report22428.xml|report36864.xml|report65562.xml|report69069.xml…	11:56:14
1000005936	U009	5	6	mononucleosis, splenomegaly, enlarged spleen, mono, ebv	mononucleosis|splenomegaly|enlarged spleen|mono|ebv	ebv|enlarged spleen|mono|mononucleosis|splenomegaly	ON	ebv|ebv - epstein-barr virus|epstein|epstein barr virus|epstein-barr virus|e-b virus|infectious mono|epstein-barr|ebstein|enlarged spleen|large spleen|spleen enlargement|splenic enlargement|enlargement spleen|mono|monocyte|epstein|epstein-barr virus|monos|infectious mono|epstein-barr|monocytic|ebstein|mononucleosis|epstein|infectious mononucleosis|epstein-barr virus|infectious mono|epstein-barr|e…	report41739.xml|report41010.xml|report16421.xml|report15630.xml|report77787.xml|report35095.xml|report70358.xml|report70364.xml|report77788.xml|report84732.xml|report97039.xml|report40695.xml|report84256.xml|report11531.xml|report11188.xml|report91671.xml|report11544.xml|report20060.xml|report67067.xml|report74016.xml|report44003.xml|report48319.xml|report47697.xml|report30986.xml|report88958.xml…	11:56:31
1000005995	U009	6	1	cmv, cytomegalovirus, thymoglobulin, bone marrow transplant	cmv|cytomegalovirus|thymoglobulin|bone marrow transplant	bone marrow transplant|cmv|cytomegalovirus|thymoglobulin	ON	bone marrow transplant|bone marrow graft|stem cell transplant|transplant|bone marrow transplantation|bmt|sct|cmv|cmv viremia|cytomegalovirus viremia|ventilation|cytomegalovirus|cytogam|torch|cmv viremia|cytomegalovirus viremia|cmv cytomegalovirus|thymoglobulin	report69288.xml|report44318.xml|report52131.xml|report23864.xml|report23269.xml|report85369.xml|report55850.xml|report40300.xml|report10013.xml|report69349.xml|report73441.xml|report17219.xml|report49714.xml|report74099.xml|report58251.xml|report28155.xml|report46411.xml|report24702.xml|report12658.xml|report74303.xml|report78496.xml|report67656.xml|report86428.xml|report37306.xml|report21757.xml…	12:00:55
1000005998	U009	6	2	cmv, cytomegalovirus, thymoglobulin, bone marrow transplant	cmv|cytomegalovirus|thymoglobulin|bone marrow transplant	bone marrow transplant|cmv|cytomegalovirus|thymoglobulin	OFF	cmv|cytomegalovirus|thymoglobulin|bone marrow transplant	report73441.xml|report69288.xml|report97226.xml|report85369.xml|report12658.xml|report93542.xml|report2829.xml|report29161.xml|report66290.xml|report82407.xml|report94425.xml|report46411.xml|report64350.xml|report58251.xml|report8870.xml|report78496.xml|report53746.xml|report10013.xml|report40300.xml|report74303.xml|report37306.xml|report24702.xml|report47153.xml|report50159.xml|report17219.xml|r…	12:00:57
1000006001	U009	6	3	cmv, cytomegalovirus, thymoglobulin, bone marrow transplant	cmv|cytomegalovirus|thymoglobulin|bone marrow transplant	bone marrow transplant|cmv|cytomegalovirus|thymoglobulin	ON	bone marrow transplant|bone marrow graft|stem cell transplant|transplant|bone marrow transplantation|bmt|sct|cmv|cmv viremia|cytomegalovirus viremia|ventilation|cytomegalovirus|cytogam|torch|cmv viremia|cytomegalovirus viremia|cmv cytomegalovirus|thymoglobulin	report69288.xml|report44318.xml|report52131.xml|report23864.xml|report23269.xml|report85369.xml|report55850.xml|report40300.xml|report10013.xml|report69349.xml|report73441.xml|report17219.xml|report49714.xml|report74099.xml|report58251.xml|report28155.xml|report46411.xml|report24702.xml|report12658.xml|report74303.xml|report78496.xml|report67656.xml|report86428.xml|report37306.xml|report21757.xml…	12:01:07
1000006040	U009	7	1	valproic acid, CTCl, cutaneous t cell lymphoma, depakote, depakene	valproic acid|ctcl|cutaneous t cell lymphoma|depakote|depakene	ctcl|cutaneous t cell lymphoma|depakene|depakote|lymphoma, t-cell, cutaneous|valproic acid	ON	ctcl|t-cell lymphoma|t cell cutaneous lymphoma|cutaneous t-cell lymphoma|t cell lymphoma|cutaneous t cell lymphoma|non-hodgkin lymphoma|t-cell lymphoma|mycosis fungoides|cutaneous t-cell lymphoma|fungoides|t cell lymphoma|depakene|valproate|depacon|valproic|depakote|depakote er|divalproex|depakote sprinkle|lymphoma, t-cell, cutaneous|t cell cutaneous lymphoma|valproic acid|depakote er|dpa|divalpr…	report83745.xml|report90947.xml|report83462.xml|report31324.xml|report70132.xml|report27302.xml|report84301.xml|report32748.xml|report62957.xml|report51636.xml|report83989.xml|report27275.xml|report43821.xml|report31326.xml|report36844.xml|report75548.xml|report61051.xml|report51298.xml|report50180.xml|report45066.xml|report55230.xml|report42396.xml|report76463.xml|report56035.xml|report43603.xml…	12:03:39
1000006043	U009	7	2	valproic acid, CTCl, cutaneous t cell lymphoma, depakote, depakene	valproic acid|ctcl|cutaneous t cell lymphoma|depakote|depakene	ctcl|cutaneous t cell lymphoma|depakene|depakote|lymphoma, t-cell, cutaneous|valproic acid	OFF	valproic acid|ctcl|cutaneous t cell lymphoma|depakote|depakene	report90947.xml|report83989.xml|report36844.xml|report83462.xml|report90946.xml|report81727.xml|report30455.xml|report68829.xml|report92586.xml|report7110.xml|report20723.xml|report76732.xml|report51636.xml|report34333.xml|report35661.xml|report76464.xml|report75548.xml|report37620.xml|report40751.xml|report68028.xml|report62513.xml|report28223.xml|report76663.xml|report44323.xml|report60487.xml|…	12:03:40
1000006047	U009	7	3	valproic acid, CTCl, cutaneous t cell lymphoma, depakote, depakene	valproic acid|ctcl|cutaneous t cell lymphoma|depakote|depakene	ctcl|cutaneous t cell lymphoma|depakene|depakote|lymphoma, t-cell, cutaneous|valproic acid	ON	ctcl|t-cell lymphoma|t cell cutaneous lymphoma|cutaneous t-cell lymphoma|t cell lymphoma|cutaneous t cell lymphoma|non-hodgkin lymphoma|t-cell lymphoma|mycosis fungoides|cutaneous t-cell lymphoma|fungoides|t cell lymphoma|depakene|valproate|depacon|valproic|depakote|depakote er|divalproex|depakote sprinkle|lymphoma, t-cell, cutaneous|t cell cutaneous lymphoma|valproic acid|depakote er|dpa|divalpr…	report83745.xml|report90947.xml|report83462.xml|report31324.xml|report70132.xml|report27302.xml|report84301.xml|report32748.xml|report62957.xml|report51636.xml|report83989.xml|report27275.xml|report43821.xml|report31326.xml|report36844.xml|report75548.xml|report61051.xml|report51298.xml|report50180.xml|report45066.xml|report55230.xml|report42396.xml|report76463.xml|report56035.xml|report43603.xml…	12:04:05
1000009783	U010	1	1	concussion, car accident, MVA, CHI	concussion|car accident|mva|chi	car accident|concussion|mva	OFF	concussion|car accident|mva|chi	report63444.xml|report78994.xml|report87908.xml|report60027.xml|report63255.xml|report24194.xml|report55870.xml|report25301.xml|report25300.xml|report25299.xml|report8461.xml|report43098.xml|report63445.xml|report76669.xml|report29606.xml|report24926.xml|report65786.xml|report57484.xml|report57017.xml|report80333.xml|report52204.xml|report50769.xml|report14754.xml|report31109.xml|report26036.xml|…	11:33:56
1000009805	U010	1	2	concussion, car accident, MVA, CHI	concussion|car accident|mva|chi	car accident|concussion|mva	OFF	concussion|car accident|mva|chi	report63444.xml|report78994.xml|report87908.xml|report60027.xml|report63255.xml|report24194.xml|report55870.xml|report25301.xml|report25300.xml|report25299.xml|report8461.xml|report43098.xml|report63445.xml|report76669.xml|report29606.xml|report24926.xml|report65786.xml|report57484.xml|report57017.xml|report80333.xml|report52204.xml|report50769.xml|report14754.xml|report31109.xml|report26036.xml|…	11:34:47
1000009808	U010	1	3	concussion, car accident, MVA, CHI	concussion|car accident|mva|chi	car accident|concussion|mva	OFF	concussion|car accident|mva|chi	report63444.xml|report78994.xml|report87908.xml|report60027.xml|report63255.xml|report24194.xml|report55870.xml|report25301.xml|report25300.xml|report25299.xml|report8461.xml|report43098.xml|report63445.xml|report76669.xml|report29606.xml|report24926.xml|report65786.xml|report57484.xml|report57017.xml|report80333.xml|report52204.xml|report50769.xml|report14754.xml|report31109.xml|report26036.xml|…	11:34:47
1000009811	U010	1	4	concussion, car accident, MVA, CHI	concussion|car accident|mva|chi	car accident|concussion|mva	OFF	concussion|car accident|mva|chi	report63444.xml|report78994.xml|report87908.xml|report60027.xml|report63255.xml|report24194.xml|report55870.xml|report25301.xml|report25300.xml|report25299.xml|report8461.xml|report43098.xml|report63445.xml|report76669.xml|report29606.xml|report24926.xml|report65786.xml|report57484.xml|report57017.xml|report80333.xml|report52204.xml|report50769.xml|report14754.xml|report31109.xml|report26036.xml|…	11:34:48
1000009814	U010	1	5	concussion, car accident, MVA, CHI	concussion|car accident|mva|chi	car accident|concussion|mva	OFF	concussion|car accident|mva|chi	report63444.xml|report78994.xml|report87908.xml|report60027.xml|report63255.xml|report24194.xml|report55870.xml|report25301.xml|report25300.xml|report25299.xml|report8461.xml|report43098.xml|report63445.xml|report76669.xml|report29606.xml|report24926.xml|report65786.xml|report57484.xml|report57017.xml|report80333.xml|report52204.xml|report50769.xml|report14754.xml|report31109.xml|report26036.xml|…	11:34:48
1000009817	U010	1	6	concussion, car accident, MVA, CHI	concussion|car accident|mva|chi	car accident|concussion|mva	OFF	concussion|car accident|mva|chi	report63444.xml|report78994.xml|report87908.xml|report60027.xml|report63255.xml|report24194.xml|report55870.xml|report25301.xml|report25300.xml|report25299.xml|report8461.xml|report43098.xml|report63445.xml|report76669.xml|report29606.xml|report24926.xml|report65786.xml|report57484.xml|report57017.xml|report80333.xml|report52204.xml|report50769.xml|report14754.xml|report31109.xml|report26036.xml|…	11:34:49
1000009820	U010	1	7	concussion, car accident, MVA, CHI	concussion|car accident|mva|chi	car accident|concussion|mva	OFF	concussion|car accident|mva|chi	report63444.xml|report78994.xml|report87908.xml|report60027.xml|report63255.xml|report24194.xml|report55870.xml|report25301.xml|report25300.xml|report25299.xml|report8461.xml|report43098.xml|report63445.xml|report76669.xml|report29606.xml|report24926.xml|report65786.xml|report57484.xml|report57017.xml|report80333.xml|report52204.xml|report50769.xml|report14754.xml|report31109.xml|report26036.xml|…	11:34:49
1000009823	U010	1	8	concussion, car accident, MVA, CHI	concussion|car accident|mva|chi	car accident|concussion|mva	OFF	concussion|car accident|mva|chi	report63444.xml|report78994.xml|report87908.xml|report60027.xml|report63255.xml|report24194.xml|report55870.xml|report25301.xml|report25300.xml|report25299.xml|report8461.xml|report43098.xml|report63445.xml|report76669.xml|report29606.xml|report24926.xml|report65786.xml|report57484.xml|report57017.xml|report80333.xml|report52204.xml|report50769.xml|report14754.xml|report31109.xml|report26036.xml|…	11:34:49
1000009826	U010	1	9	concussion, car accident, MVA, CHI	concussion|car accident|mva|chi	car accident|concussion|mva	OFF	concussion|car accident|mva|chi	report63444.xml|report78994.xml|report87908.xml|report60027.xml|report63255.xml|report24194.xml|report55870.xml|report25301.xml|report25300.xml|report25299.xml|report8461.xml|report43098.xml|report63445.xml|report76669.xml|report29606.xml|report24926.xml|report65786.xml|report57484.xml|report57017.xml|report80333.xml|report52204.xml|report50769.xml|report14754.xml|report31109.xml|report26036.xml|…	11:34:50
1000009829	U010	1	10	concussion, car accident, MVA, CHI	concussion|car accident|mva|chi	car accident|concussion|mva	OFF	concussion|car accident|mva|chi	report63444.xml|report78994.xml|report87908.xml|report60027.xml|report63255.xml|report24194.xml|report55870.xml|report25301.xml|report25300.xml|report25299.xml|report8461.xml|report43098.xml|report63445.xml|report76669.xml|report29606.xml|report24926.xml|report65786.xml|report57484.xml|report57017.xml|report80333.xml|report52204.xml|report50769.xml|report14754.xml|report31109.xml|report26036.xml|…	11:34:50
1000009832	U010	1	11	concussion, car accident, MVA, CHI	concussion|car accident|mva|chi	car accident|concussion|mva	OFF	concussion|car accident|mva|chi	report63444.xml|report78994.xml|report87908.xml|report60027.xml|report63255.xml|report24194.xml|report55870.xml|report25301.xml|report25300.xml|report25299.xml|report8461.xml|report43098.xml|report63445.xml|report76669.xml|report29606.xml|report24926.xml|report65786.xml|report57484.xml|report57017.xml|report80333.xml|report52204.xml|report50769.xml|report14754.xml|report31109.xml|report26036.xml|…	11:34:51
1000009834	U010	1	12	concussion, car accident, MVA, CHI	concussion|car accident|mva|chi	car accident|concussion|mva	OFF	concussion|car accident|mva|chi	report63444.xml|report78994.xml|report87908.xml|report60027.xml|report63255.xml|report24194.xml|report55870.xml|report25301.xml|report25300.xml|report25299.xml|report8461.xml|report43098.xml|report63445.xml|report76669.xml|report29606.xml|report24926.xml|report65786.xml|report57484.xml|report57017.xml|report80333.xml|report52204.xml|report50769.xml|report14754.xml|report31109.xml|report26036.xml|…	11:34:51
1000009836	U010	1	13	concussion, car accident, MVA, CHI	concussion|car accident|mva|chi	car accident|concussion|mva	OFF	concussion|car accident|mva|chi	report63444.xml|report78994.xml|report87908.xml|report60027.xml|report63255.xml|report24194.xml|report55870.xml|report25301.xml|report25300.xml|report25299.xml|report8461.xml|report43098.xml|report63445.xml|report76669.xml|report29606.xml|report24926.xml|report65786.xml|report57484.xml|report57017.xml|report80333.xml|report52204.xml|report50769.xml|report14754.xml|report31109.xml|report26036.xml|…	11:34:51
1000009838	U010	1	14	concussion, car accident, MVA, CHI	concussion|car accident|mva|chi	car accident|concussion|mva	OFF	concussion|car accident|mva|chi	report63444.xml|report78994.xml|report87908.xml|report60027.xml|report63255.xml|report24194.xml|report55870.xml|report25301.xml|report25300.xml|report25299.xml|report8461.xml|report43098.xml|report63445.xml|report76669.xml|report29606.xml|report24926.xml|report65786.xml|report57484.xml|report57017.xml|report80333.xml|report52204.xml|report50769.xml|report14754.xml|report31109.xml|report26036.xml|…	11:34:52
1000009839	U010	1	15	concussion, car accident, MVA, CHI	concussion|car accident|mva|chi	car accident|concussion|mva	OFF	concussion|car accident|mva|chi	report63444.xml|report78994.xml|report87908.xml|report60027.xml|report63255.xml|report24194.xml|report55870.xml|report25301.xml|report25300.xml|report25299.xml|report8461.xml|report43098.xml|report63445.xml|report76669.xml|report29606.xml|report24926.xml|report65786.xml|report57484.xml|report57017.xml|report80333.xml|report52204.xml|report50769.xml|report14754.xml|report31109.xml|report26036.xml|…	11:34:52
1000009841	U010	1	16	concussion, car accident, MVA, CHI	concussion|car accident|mva|chi	car accident|concussion|mva	OFF	concussion|car accident|mva|chi	report63444.xml|report78994.xml|report87908.xml|report60027.xml|report63255.xml|report24194.xml|report55870.xml|report25301.xml|report25300.xml|report25299.xml|report8461.xml|report43098.xml|report63445.xml|report76669.xml|report29606.xml|report24926.xml|report65786.xml|report57484.xml|report57017.xml|report80333.xml|report52204.xml|report50769.xml|report14754.xml|report31109.xml|report26036.xml|…	11:34:52
1000009844	U010	1	17	concussion, car accident, MVA, CHI	concussion|car accident|mva|chi	car accident|concussion|mva	ON	car accident|car crash|motor vehicle crash|mvc|motor vehicle collision|motor vehicle accident|concussion|ace|concuss|cerebral concussion|commotio|concussions|concussive|mva|car crash|motor vehicle crash|mvc|motor vehicle collision|motor vehicle accident	report63444.xml|report78994.xml|report60027.xml|report72751.xml|report87908.xml|report43098.xml|report63255.xml|report72945.xml|report91207.xml|report63445.xml|report90468.xml|report23189.xml|report88723.xml|report8461.xml|report47890.xml|report65786.xml|report3851.xml|report66400.xml|report76727.xml|report81499.xml|report94203.xml|report27684.xml|report49208.xml|report14741.xml|report57744.xml|r…	11:34:53
1000009860	U010	1	18	concussion, car accident, MVA, CHI	concussion|car accident|mva|chi	car accident|concussion|mva	OFF	concussion|car accident|mva|chi	report63444.xml|report78994.xml|report87908.xml|report60027.xml|report63255.xml|report24194.xml|report55870.xml|report25301.xml|report25300.xml|report25299.xml|report8461.xml|report43098.xml|report63445.xml|report76669.xml|report29606.xml|report24926.xml|report65786.xml|report57484.xml|report57017.xml|report80333.xml|report52204.xml|report50769.xml|report14754.xml|report31109.xml|report26036.xml|…	11:35:23
1000009865	U010	1	19	concussion, car accident, MVA, CHI	concussion|car accident|mva|chi	car accident|concussion|mva	OFF	concussion|car accident|mva|chi	report63444.xml|report78994.xml|report87908.xml|report60027.xml|report63255.xml|report24194.xml|report55870.xml|report25301.xml|report25300.xml|report25299.xml|report8461.xml|report43098.xml|report63445.xml|report76669.xml|report29606.xml|report24926.xml|report65786.xml|report57484.xml|report57017.xml|report80333.xml|report52204.xml|report50769.xml|report14754.xml|report31109.xml|report26036.xml|…	11:35:42
1000009870	U010	1	20	concussion, car accident, MVA, CHI	concussion|car accident|mva|chi	car accident|concussion|mva	OFF	concussion|car accident|mva|chi	report63444.xml|report78994.xml|report87908.xml|report60027.xml|report63255.xml|report24194.xml|report55870.xml|report25301.xml|report25300.xml|report25299.xml|report8461.xml|report43098.xml|report63445.xml|report76669.xml|report29606.xml|report24926.xml|report65786.xml|report57484.xml|report57017.xml|report80333.xml|report52204.xml|report50769.xml|report14754.xml|report31109.xml|report26036.xml|…	11:35:43
1000009873	U010	1	21	concussion, car accident, MVA, CHI	concussion|car accident|mva|chi	car accident|concussion|mva	OFF	concussion|car accident|mva|chi	report63444.xml|report78994.xml|report87908.xml|report60027.xml|report63255.xml|report24194.xml|report55870.xml|report25301.xml|report25300.xml|report25299.xml|report8461.xml|report43098.xml|report63445.xml|report76669.xml|report29606.xml|report24926.xml|report65786.xml|report57484.xml|report57017.xml|report80333.xml|report52204.xml|report50769.xml|report14754.xml|report31109.xml|report26036.xml|…	11:35:43
1000009876	U010	1	22	concussion, car accident, MVA, CHI	concussion|car accident|mva|chi	car accident|concussion|mva	OFF	concussion|car accident|mva|chi	report63444.xml|report78994.xml|report87908.xml|report60027.xml|report63255.xml|report24194.xml|report55870.xml|report25301.xml|report25300.xml|report25299.xml|report8461.xml|report43098.xml|report63445.xml|report76669.xml|report29606.xml|report24926.xml|report65786.xml|report57484.xml|report57017.xml|report80333.xml|report52204.xml|report50769.xml|report14754.xml|report31109.xml|report26036.xml|…	11:35:43
1000009879	U010	1	23	concussion, car accident, MVA, CHI	concussion|car accident|mva|chi	car accident|concussion|mva	OFF	concussion|car accident|mva|chi	report63444.xml|report78994.xml|report87908.xml|report60027.xml|report63255.xml|report24194.xml|report55870.xml|report25301.xml|report25300.xml|report25299.xml|report8461.xml|report43098.xml|report63445.xml|report76669.xml|report29606.xml|report24926.xml|report65786.xml|report57484.xml|report57017.xml|report80333.xml|report52204.xml|report50769.xml|report14754.xml|report31109.xml|report26036.xml|…	11:35:44
1000009882	U010	1	24	concussion, car accident, MVA, CHI	concussion|car accident|mva|chi	car accident|concussion|mva	OFF	concussion|car accident|mva|chi	report63444.xml|report78994.xml|report87908.xml|report60027.xml|report63255.xml|report24194.xml|report55870.xml|report25301.xml|report25300.xml|report25299.xml|report8461.xml|report43098.xml|report63445.xml|report76669.xml|report29606.xml|report24926.xml|report65786.xml|report57484.xml|report57017.xml|report80333.xml|report52204.xml|report50769.xml|report14754.xml|report31109.xml|report26036.xml|…	11:35:44
1000009885	U010	1	25	concussion, car accident, MVA, CHI	concussion|car accident|mva|chi	car accident|concussion|mva	OFF	concussion|car accident|mva|chi	report63444.xml|report78994.xml|report87908.xml|report60027.xml|report63255.xml|report24194.xml|report55870.xml|report25301.xml|report25300.xml|report25299.xml|report8461.xml|report43098.xml|report63445.xml|report76669.xml|report29606.xml|report24926.xml|report65786.xml|report57484.xml|report57017.xml|report80333.xml|report52204.xml|report50769.xml|report14754.xml|report31109.xml|report26036.xml|…	11:35:45
1000009888	U010	1	26	concussion, car accident, MVA, CHI	concussion|car accident|mva|chi	car accident|concussion|mva	OFF	concussion|car accident|mva|chi	report63444.xml|report78994.xml|report87908.xml|report60027.xml|report63255.xml|report24194.xml|report55870.xml|report25301.xml|report25300.xml|report25299.xml|report8461.xml|report43098.xml|report63445.xml|report76669.xml|report29606.xml|report24926.xml|report65786.xml|report57484.xml|report57017.xml|report80333.xml|report52204.xml|report50769.xml|report14754.xml|report31109.xml|report26036.xml|…	11:35:45
1000009889	U010	1	27	concussion, car accident, MVA, CHI	concussion|car accident|mva|chi	car accident|concussion|mva	OFF	concussion|car accident|mva|chi	report63444.xml|report78994.xml|report87908.xml|report60027.xml|report63255.xml|report24194.xml|report55870.xml|report25301.xml|report25300.xml|report25299.xml|report8461.xml|report43098.xml|report63445.xml|report76669.xml|report29606.xml|report24926.xml|report65786.xml|report57484.xml|report57017.xml|report80333.xml|report52204.xml|report50769.xml|report14754.xml|report31109.xml|report26036.xml|…	11:35:45
1000009892	U010	1	28	concussion, car accident, MVA, CHI	concussion|car accident|mva|chi	car accident|concussion|mva	OFF	concussion|car accident|mva|chi	report63444.xml|report78994.xml|report87908.xml|report60027.xml|report63255.xml|report24194.xml|report55870.xml|report25301.xml|report25300.xml|report25299.xml|report8461.xml|report43098.xml|report63445.xml|report76669.xml|report29606.xml|report24926.xml|report65786.xml|report57484.xml|report57017.xml|report80333.xml|report52204.xml|report50769.xml|report14754.xml|report31109.xml|report26036.xml|…	11:35:46
1000009894	U010	1	29	concussion, car accident, MVA, CHI	concussion|car accident|mva|chi	car accident|concussion|mva	OFF	concussion|car accident|mva|chi	report63444.xml|report78994.xml|report87908.xml|report60027.xml|report63255.xml|report24194.xml|report55870.xml|report25301.xml|report25300.xml|report25299.xml|report8461.xml|report43098.xml|report63445.xml|report76669.xml|report29606.xml|report24926.xml|report65786.xml|report57484.xml|report57017.xml|report80333.xml|report52204.xml|report50769.xml|report14754.xml|report31109.xml|report26036.xml|…	11:35:46
1000009897	U010	1	30	concussion, car accident, MVA, CHI	concussion|car accident|mva|chi	car accident|concussion|mva	OFF	concussion|car accident|mva|chi	report63444.xml|report78994.xml|report87908.xml|report60027.xml|report63255.xml|report24194.xml|report55870.xml|report25301.xml|report25300.xml|report25299.xml|report8461.xml|report43098.xml|report63445.xml|report76669.xml|report29606.xml|report24926.xml|report65786.xml|report57484.xml|report57017.xml|report80333.xml|report52204.xml|report50769.xml|report14754.xml|report31109.xml|report26036.xml|…	11:35:47
1000009901	U010	1	31	concussion, car accident, MVA, CHI	concussion|car accident|mva|chi	car accident|concussion|mva	OFF	concussion|car accident|mva|chi	report63444.xml|report78994.xml|report87908.xml|report60027.xml|report63255.xml|report24194.xml|report55870.xml|report25301.xml|report25300.xml|report25299.xml|report8461.xml|report43098.xml|report63445.xml|report76669.xml|report29606.xml|report24926.xml|report65786.xml|report57484.xml|report57017.xml|report80333.xml|report52204.xml|report50769.xml|report14754.xml|report31109.xml|report26036.xml|…	11:35:47
1000009907	U010	1	32	concussion, car accident, MVA, CHI	concussion|car accident|mva|chi	car accident|concussion|mva	OFF	concussion|car accident|mva|chi	report63444.xml|report78994.xml|report87908.xml|report60027.xml|report63255.xml|report24194.xml|report55870.xml|report25301.xml|report25300.xml|report25299.xml|report8461.xml|report43098.xml|report63445.xml|report76669.xml|report29606.xml|report24926.xml|report65786.xml|report57484.xml|report57017.xml|report80333.xml|report52204.xml|report50769.xml|report14754.xml|report31109.xml|report26036.xml|…	11:35:47
1000009910	U010	1	33	concussion, car accident, MVA, CHI	concussion|car accident|mva|chi	car accident|concussion|mva	OFF	concussion|car accident|mva|chi	report63444.xml|report78994.xml|report87908.xml|report60027.xml|report63255.xml|report24194.xml|report55870.xml|report25301.xml|report25300.xml|report25299.xml|report8461.xml|report43098.xml|report63445.xml|report76669.xml|report29606.xml|report24926.xml|report65786.xml|report57484.xml|report57017.xml|report80333.xml|report52204.xml|report50769.xml|report14754.xml|report31109.xml|report26036.xml|…	11:35:48
1000009914	U010	1	34	concussion, car accident, MVA, CHI	concussion|car accident|mva|chi	car accident|concussion|mva	OFF	concussion|car accident|mva|chi	report63444.xml|report78994.xml|report87908.xml|report60027.xml|report63255.xml|report24194.xml|report55870.xml|report25301.xml|report25300.xml|report25299.xml|report8461.xml|report43098.xml|report63445.xml|report76669.xml|report29606.xml|report24926.xml|report65786.xml|report57484.xml|report57017.xml|report80333.xml|report52204.xml|report50769.xml|report14754.xml|report31109.xml|report26036.xml|…	11:35:48
1000009915	U010	1	35	concussion, car accident, MVA, CHI	concussion|car accident|mva|chi	car accident|concussion|mva	ON	car accident|car crash|motor vehicle crash|mvc|motor vehicle collision|motor vehicle accident|concussion|ace|concuss|cerebral concussion|commotio|concussions|concussive|mva|car crash|motor vehicle crash|mvc|motor vehicle collision|motor vehicle accident	report63444.xml|report78994.xml|report60027.xml|report72751.xml|report87908.xml|report43098.xml|report63255.xml|report72945.xml|report91207.xml|report63445.xml|report90468.xml|report23189.xml|report88723.xml|report8461.xml|report47890.xml|report65786.xml|report3851.xml|report66400.xml|report76727.xml|report81499.xml|report94203.xml|report27684.xml|report49208.xml|report14741.xml|report57744.xml|r…	11:35:48
1000009916	U010	1	36	concussion, car accident, MVA, CHI	concussion|car accident|mva|chi	car accident|concussion|mva	OFF	concussion|car accident|mva|chi	report63444.xml|report78994.xml|report87908.xml|report60027.xml|report63255.xml|report24194.xml|report55870.xml|report25301.xml|report25300.xml|report25299.xml|report8461.xml|report43098.xml|report63445.xml|report76669.xml|report29606.xml|report24926.xml|report65786.xml|report57484.xml|report57017.xml|report80333.xml|report52204.xml|report50769.xml|report14754.xml|report31109.xml|report26036.xml|…	11:35:49
1000009917	U010	1	37	concussion, car accident, MVA, CHI	concussion|car accident|mva|chi	car accident|concussion|mva	OFF	concussion|car accident|mva|chi	report63444.xml|report78994.xml|report87908.xml|report60027.xml|report63255.xml|report24194.xml|report55870.xml|report25301.xml|report25300.xml|report25299.xml|report8461.xml|report43098.xml|report63445.xml|report76669.xml|report29606.xml|report24926.xml|report65786.xml|report57484.xml|report57017.xml|report80333.xml|report52204.xml|report50769.xml|report14754.xml|report31109.xml|report26036.xml|…	11:35:49
1000009950	U010	2	1	breast cancer, DCIS	breast cancer|dcis	breast cancer|dcis	ON	breast cancer|bc|breast ca|breast carcinoma|carcinoma breast|mammary carcinoma|breast tumor|brca|br ca|breast cancer diagnosis|dcis|ductal carcinoma in situ|dci|carcinoma in situ	report27007.xml|report59261.xml|report19568.xml|report20151.xml|report79572.xml|report53477.xml|report79571.xml|report72215.xml|report36.xml|report24134.xml|report7574.xml|report20668.xml|report80707.xml|report60210.xml|report80945.xml|report48155.xml|report54214.xml|report11567.xml|report64982.xml|report46873.xml|report62746.xml|report51828.xml|report20150.xml|report1952.xml|report40777.xml|repo…	11:37:36
1000009953	U010	2	2	breast cancer, DCIS	breast cancer|dcis	breast cancer|dcis	OFF	breast cancer|dcis	report59261.xml|report27007.xml|report53477.xml|report53832.xml|report93368.xml|report20151.xml|report56112.xml|report15369.xml|report67080.xml|report13939.xml|report45399.xml|report10617.xml|report1700.xml|report10567.xml|report43396.xml|report53565.xml|report62784.xml|report3186.xml|report15370.xml|report23192.xml|report76921.xml|report23562.xml|report71432.xml|report25743.xml|report1360.xml|re…	11:37:40
1000009965	U010	2	3	breast cancer, DCIS	breast cancer|dcis	breast cancer|dcis	OFF	breast cancer|dcis	report59261.xml|report27007.xml|report53477.xml|report53832.xml|report93368.xml|report20151.xml|report56112.xml|report15369.xml|report67080.xml|report13939.xml|report45399.xml|report10617.xml|report1700.xml|report10567.xml|report43396.xml|report53565.xml|report62784.xml|report3186.xml|report15370.xml|report23192.xml|report76921.xml|report23562.xml|report71432.xml|report25743.xml|report1360.xml|re…	11:37:57
1000009969	U010	2	4	breast cancer, DCIS	breast cancer|dcis	breast cancer|dcis	OFF	breast cancer|dcis	report59261.xml|report27007.xml|report53477.xml|report53832.xml|report93368.xml|report20151.xml|report56112.xml|report15369.xml|report67080.xml|report13939.xml|report45399.xml|report10617.xml|report1700.xml|report10567.xml|report43396.xml|report53565.xml|report62784.xml|report3186.xml|report15370.xml|report23192.xml|report76921.xml|report23562.xml|report71432.xml|report25743.xml|report1360.xml|re…	11:37:58
1000009972	U010	2	5	breast cancer, DCIS	breast cancer|dcis	breast cancer|dcis	OFF	breast cancer|dcis	report59261.xml|report27007.xml|report53477.xml|report53832.xml|report93368.xml|report20151.xml|report56112.xml|report15369.xml|report67080.xml|report13939.xml|report45399.xml|report10617.xml|report1700.xml|report10567.xml|report43396.xml|report53565.xml|report62784.xml|report3186.xml|report15370.xml|report23192.xml|report76921.xml|report23562.xml|report71432.xml|report25743.xml|report1360.xml|re…	11:37:58
1000009978	U010	2	6	breast cancer, DCIS	breast cancer|dcis	breast cancer|dcis	OFF	breast cancer|dcis	report59261.xml|report27007.xml|report53477.xml|report53832.xml|report93368.xml|report20151.xml|report56112.xml|report15369.xml|report67080.xml|report13939.xml|report45399.xml|report10617.xml|report1700.xml|report10567.xml|report43396.xml|report53565.xml|report62784.xml|report3186.xml|report15370.xml|report23192.xml|report76921.xml|report23562.xml|report71432.xml|report25743.xml|report1360.xml|re…	11:37:59
1000009979	U010	2	7	breast cancer, DCIS	breast cancer|dcis	breast cancer|dcis	OFF	breast cancer|dcis	report59261.xml|report27007.xml|report53477.xml|report53832.xml|report93368.xml|report20151.xml|report56112.xml|report15369.xml|report67080.xml|report13939.xml|report45399.xml|report10617.xml|report1700.xml|report10567.xml|report43396.xml|report53565.xml|report62784.xml|report3186.xml|report15370.xml|report23192.xml|report76921.xml|report23562.xml|report71432.xml|report25743.xml|report1360.xml|re…	11:38:00
1000009982	U010	2	8	breast cancer, DCIS	breast cancer|dcis	breast cancer|dcis	OFF	breast cancer|dcis	report59261.xml|report27007.xml|report53477.xml|report53832.xml|report93368.xml|report20151.xml|report56112.xml|report15369.xml|report67080.xml|report13939.xml|report45399.xml|report10617.xml|report1700.xml|report10567.xml|report43396.xml|report53565.xml|report62784.xml|report3186.xml|report15370.xml|report23192.xml|report76921.xml|report23562.xml|report71432.xml|report25743.xml|report1360.xml|re…	11:38:00
1000009985	U010	2	9	breast cancer, DCIS	breast cancer|dcis	breast cancer|dcis	OFF	breast cancer|dcis	report59261.xml|report27007.xml|report53477.xml|report53832.xml|report93368.xml|report20151.xml|report56112.xml|report15369.xml|report67080.xml|report13939.xml|report45399.xml|report10617.xml|report1700.xml|report10567.xml|report43396.xml|report53565.xml|report62784.xml|report3186.xml|report15370.xml|report23192.xml|report76921.xml|report23562.xml|report71432.xml|report25743.xml|report1360.xml|re…	11:38:00
1000009987	U010	2	10	breast cancer, DCIS	breast cancer|dcis	breast cancer|dcis	OFF	breast cancer|dcis	report59261.xml|report27007.xml|report53477.xml|report53832.xml|report93368.xml|report20151.xml|report56112.xml|report15369.xml|report67080.xml|report13939.xml|report45399.xml|report10617.xml|report1700.xml|report10567.xml|report43396.xml|report53565.xml|report62784.xml|report3186.xml|report15370.xml|report23192.xml|report76921.xml|report23562.xml|report71432.xml|report25743.xml|report1360.xml|re…	11:38:01
1000009990	U010	2	11	breast cancer, DCIS	breast cancer|dcis	breast cancer|dcis	OFF	breast cancer|dcis	report59261.xml|report27007.xml|report53477.xml|report53832.xml|report93368.xml|report20151.xml|report56112.xml|report15369.xml|report67080.xml|report13939.xml|report45399.xml|report10617.xml|report1700.xml|report10567.xml|report43396.xml|report53565.xml|report62784.xml|report3186.xml|report15370.xml|report23192.xml|report76921.xml|report23562.xml|report71432.xml|report25743.xml|report1360.xml|re…	11:38:01
1000009993	U010	2	12	breast cancer, DCIS	breast cancer|dcis	breast cancer|dcis	OFF	breast cancer|dcis	report59261.xml|report27007.xml|report53477.xml|report53832.xml|report93368.xml|report20151.xml|report56112.xml|report15369.xml|report67080.xml|report13939.xml|report45399.xml|report10617.xml|report1700.xml|report10567.xml|report43396.xml|report53565.xml|report62784.xml|report3186.xml|report15370.xml|report23192.xml|report76921.xml|report23562.xml|report71432.xml|report25743.xml|report1360.xml|re…	11:38:02
1000009996	U010	2	13	breast cancer, DCIS	breast cancer|dcis	breast cancer|dcis	OFF	breast cancer|dcis	report59261.xml|report27007.xml|report53477.xml|report53832.xml|report93368.xml|report20151.xml|report56112.xml|report15369.xml|report67080.xml|report13939.xml|report45399.xml|report10617.xml|report1700.xml|report10567.xml|report43396.xml|report53565.xml|report62784.xml|report3186.xml|report15370.xml|report23192.xml|report76921.xml|report23562.xml|report71432.xml|report25743.xml|report1360.xml|re…	11:38:02
1000009999	U010	2	14	breast cancer, DCIS	breast cancer|dcis	breast cancer|dcis	OFF	breast cancer|dcis	report59261.xml|report27007.xml|report53477.xml|report53832.xml|report93368.xml|report20151.xml|report56112.xml|report15369.xml|report67080.xml|report13939.xml|report45399.xml|report10617.xml|report1700.xml|report10567.xml|report43396.xml|report53565.xml|report62784.xml|report3186.xml|report15370.xml|report23192.xml|report76921.xml|report23562.xml|report71432.xml|report25743.xml|report1360.xml|re…	11:38:03
1000010002	U010	2	15	breast cancer, DCIS	breast cancer|dcis	breast cancer|dcis	OFF	breast cancer|dcis	report59261.xml|report27007.xml|report53477.xml|report53832.xml|report93368.xml|report20151.xml|report56112.xml|report15369.xml|report67080.xml|report13939.xml|report45399.xml|report10617.xml|report1700.xml|report10567.xml|report43396.xml|report53565.xml|report62784.xml|report3186.xml|report15370.xml|report23192.xml|report76921.xml|report23562.xml|report71432.xml|report25743.xml|report1360.xml|re…	11:38:04
1000010005	U010	2	16	breast cancer, DCIS	breast cancer|dcis	breast cancer|dcis	OFF	breast cancer|dcis	report59261.xml|report27007.xml|report53477.xml|report53832.xml|report93368.xml|report20151.xml|report56112.xml|report15369.xml|report67080.xml|report13939.xml|report45399.xml|report10617.xml|report1700.xml|report10567.xml|report43396.xml|report53565.xml|report62784.xml|report3186.xml|report15370.xml|report23192.xml|report76921.xml|report23562.xml|report71432.xml|report25743.xml|report1360.xml|re…	11:38:04
1000010008	U010	2	17	breast cancer, DCIS	breast cancer|dcis	breast cancer|dcis	OFF	breast cancer|dcis	report59261.xml|report27007.xml|report53477.xml|report53832.xml|report93368.xml|report20151.xml|report56112.xml|report15369.xml|report67080.xml|report13939.xml|report45399.xml|report10617.xml|report1700.xml|report10567.xml|report43396.xml|report53565.xml|report62784.xml|report3186.xml|report15370.xml|report23192.xml|report76921.xml|report23562.xml|report71432.xml|report25743.xml|report1360.xml|re…	11:38:05
1000010011	U010	2	18	breast cancer, DCIS	breast cancer|dcis	breast cancer|dcis	OFF	breast cancer|dcis	report59261.xml|report27007.xml|report53477.xml|report53832.xml|report93368.xml|report20151.xml|report56112.xml|report15369.xml|report67080.xml|report13939.xml|report45399.xml|report10617.xml|report1700.xml|report10567.xml|report43396.xml|report53565.xml|report62784.xml|report3186.xml|report15370.xml|report23192.xml|report76921.xml|report23562.xml|report71432.xml|report25743.xml|report1360.xml|re…	11:38:05
1000010014	U010	2	19	breast cancer, DCIS	breast cancer|dcis	breast cancer|dcis	OFF	breast cancer|dcis	report59261.xml|report27007.xml|report53477.xml|report53832.xml|report93368.xml|report20151.xml|report56112.xml|report15369.xml|report67080.xml|report13939.xml|report45399.xml|report10617.xml|report1700.xml|report10567.xml|report43396.xml|report53565.xml|report62784.xml|report3186.xml|report15370.xml|report23192.xml|report76921.xml|report23562.xml|report71432.xml|report25743.xml|report1360.xml|re…	11:38:06
1000010017	U010	2	20	breast cancer, DCIS	breast cancer|dcis	breast cancer|dcis	OFF	breast cancer|dcis	report59261.xml|report27007.xml|report53477.xml|report53832.xml|report93368.xml|report20151.xml|report56112.xml|report15369.xml|report67080.xml|report13939.xml|report45399.xml|report10617.xml|report1700.xml|report10567.xml|report43396.xml|report53565.xml|report62784.xml|report3186.xml|report15370.xml|report23192.xml|report76921.xml|report23562.xml|report71432.xml|report25743.xml|report1360.xml|re…	11:38:06
1000010020	U010	2	21	breast cancer, DCIS	breast cancer|dcis	breast cancer|dcis	OFF	breast cancer|dcis	report59261.xml|report27007.xml|report53477.xml|report53832.xml|report93368.xml|report20151.xml|report56112.xml|report15369.xml|report67080.xml|report13939.xml|report45399.xml|report10617.xml|report1700.xml|report10567.xml|report43396.xml|report53565.xml|report62784.xml|report3186.xml|report15370.xml|report23192.xml|report76921.xml|report23562.xml|report71432.xml|report25743.xml|report1360.xml|re…	11:38:07
1000010024	U010	2	22	breast cancer, DCIS	breast cancer|dcis	breast cancer|dcis	OFF	breast cancer|dcis	report59261.xml|report27007.xml|report53477.xml|report53832.xml|report93368.xml|report20151.xml|report56112.xml|report15369.xml|report67080.xml|report13939.xml|report45399.xml|report10617.xml|report1700.xml|report10567.xml|report43396.xml|report53565.xml|report62784.xml|report3186.xml|report15370.xml|report23192.xml|report76921.xml|report23562.xml|report71432.xml|report25743.xml|report1360.xml|re…	11:38:07
1000010027	U010	2	23	breast cancer, DCIS	breast cancer|dcis	breast cancer|dcis	OFF	breast cancer|dcis	report59261.xml|report27007.xml|report53477.xml|report53832.xml|report93368.xml|report20151.xml|report56112.xml|report15369.xml|report67080.xml|report13939.xml|report45399.xml|report10617.xml|report1700.xml|report10567.xml|report43396.xml|report53565.xml|report62784.xml|report3186.xml|report15370.xml|report23192.xml|report76921.xml|report23562.xml|report71432.xml|report25743.xml|report1360.xml|re…	11:38:08
1000010029	U010	2	24	breast cancer, DCIS	breast cancer|dcis	breast cancer|dcis	OFF	breast cancer|dcis	report59261.xml|report27007.xml|report53477.xml|report53832.xml|report93368.xml|report20151.xml|report56112.xml|report15369.xml|report67080.xml|report13939.xml|report45399.xml|report10617.xml|report1700.xml|report10567.xml|report43396.xml|report53565.xml|report62784.xml|report3186.xml|report15370.xml|report23192.xml|report76921.xml|report23562.xml|report71432.xml|report25743.xml|report1360.xml|re…	11:38:08
1000010033	U010	2	25	breast cancer, DCIS	breast cancer|dcis	breast cancer|dcis	OFF	breast cancer|dcis	report59261.xml|report27007.xml|report53477.xml|report53832.xml|report93368.xml|report20151.xml|report56112.xml|report15369.xml|report67080.xml|report13939.xml|report45399.xml|report10617.xml|report1700.xml|report10567.xml|report43396.xml|report53565.xml|report62784.xml|report3186.xml|report15370.xml|report23192.xml|report76921.xml|report23562.xml|report71432.xml|report25743.xml|report1360.xml|re…	11:38:09
1000010035	U010	2	26	breast cancer, DCIS	breast cancer|dcis	breast cancer|dcis	OFF	breast cancer|dcis	report59261.xml|report27007.xml|report53477.xml|report53832.xml|report93368.xml|report20151.xml|report56112.xml|report15369.xml|report67080.xml|report13939.xml|report45399.xml|report10617.xml|report1700.xml|report10567.xml|report43396.xml|report53565.xml|report62784.xml|report3186.xml|report15370.xml|report23192.xml|report76921.xml|report23562.xml|report71432.xml|report25743.xml|report1360.xml|re…	11:38:09
1000010041	U010	2	27	breast cancer, DCIS	breast cancer|dcis	breast cancer|dcis	OFF	breast cancer|dcis	report59261.xml|report27007.xml|report53477.xml|report53832.xml|report93368.xml|report20151.xml|report56112.xml|report15369.xml|report67080.xml|report13939.xml|report45399.xml|report10617.xml|report1700.xml|report10567.xml|report43396.xml|report53565.xml|report62784.xml|report3186.xml|report15370.xml|report23192.xml|report76921.xml|report23562.xml|report71432.xml|report25743.xml|report1360.xml|re…	11:38:10
1000010044	U010	2	28	breast cancer, DCIS	breast cancer|dcis	breast cancer|dcis	OFF	breast cancer|dcis	report59261.xml|report27007.xml|report53477.xml|report53832.xml|report93368.xml|report20151.xml|report56112.xml|report15369.xml|report67080.xml|report13939.xml|report45399.xml|report10617.xml|report1700.xml|report10567.xml|report43396.xml|report53565.xml|report62784.xml|report3186.xml|report15370.xml|report23192.xml|report76921.xml|report23562.xml|report71432.xml|report25743.xml|report1360.xml|re…	11:38:11
1000010047	U010	2	29	breast cancer, DCIS	breast cancer|dcis	breast cancer|dcis	OFF	breast cancer|dcis	report59261.xml|report27007.xml|report53477.xml|report53832.xml|report93368.xml|report20151.xml|report56112.xml|report15369.xml|report67080.xml|report13939.xml|report45399.xml|report10617.xml|report1700.xml|report10567.xml|report43396.xml|report53565.xml|report62784.xml|report3186.xml|report15370.xml|report23192.xml|report76921.xml|report23562.xml|report71432.xml|report25743.xml|report1360.xml|re…	11:38:11
1000010050	U010	2	30	breast cancer, DCIS	breast cancer|dcis	breast cancer|dcis	OFF	breast cancer|dcis	report59261.xml|report27007.xml|report53477.xml|report53832.xml|report93368.xml|report20151.xml|report56112.xml|report15369.xml|report67080.xml|report13939.xml|report45399.xml|report10617.xml|report1700.xml|report10567.xml|report43396.xml|report53565.xml|report62784.xml|report3186.xml|report15370.xml|report23192.xml|report76921.xml|report23562.xml|report71432.xml|report25743.xml|report1360.xml|re…	11:38:12
1000010053	U010	2	31	breast cancer, DCIS	breast cancer|dcis	breast cancer|dcis	OFF	breast cancer|dcis	report59261.xml|report27007.xml|report53477.xml|report53832.xml|report93368.xml|report20151.xml|report56112.xml|report15369.xml|report67080.xml|report13939.xml|report45399.xml|report10617.xml|report1700.xml|report10567.xml|report43396.xml|report53565.xml|report62784.xml|report3186.xml|report15370.xml|report23192.xml|report76921.xml|report23562.xml|report71432.xml|report25743.xml|report1360.xml|re…	11:38:12
1000010056	U010	2	32	breast cancer, DCIS	breast cancer|dcis	breast cancer|dcis	OFF	breast cancer|dcis	report59261.xml|report27007.xml|report53477.xml|report53832.xml|report93368.xml|report20151.xml|report56112.xml|report15369.xml|report67080.xml|report13939.xml|report45399.xml|report10617.xml|report1700.xml|report10567.xml|report43396.xml|report53565.xml|report62784.xml|report3186.xml|report15370.xml|report23192.xml|report76921.xml|report23562.xml|report71432.xml|report25743.xml|report1360.xml|re…	11:38:13
1000010060	U010	2	33	breast cancer, DCIS	breast cancer|dcis	breast cancer|dcis	OFF	breast cancer|dcis	report59261.xml|report27007.xml|report53477.xml|report53832.xml|report93368.xml|report20151.xml|report56112.xml|report15369.xml|report67080.xml|report13939.xml|report45399.xml|report10617.xml|report1700.xml|report10567.xml|report43396.xml|report53565.xml|report62784.xml|report3186.xml|report15370.xml|report23192.xml|report76921.xml|report23562.xml|report71432.xml|report25743.xml|report1360.xml|re…	11:38:13
1000010062	U010	2	34	breast cancer, DCIS	breast cancer|dcis	breast cancer|dcis	OFF	breast cancer|dcis	report59261.xml|report27007.xml|report53477.xml|report53832.xml|report93368.xml|report20151.xml|report56112.xml|report15369.xml|report67080.xml|report13939.xml|report45399.xml|report10617.xml|report1700.xml|report10567.xml|report43396.xml|report53565.xml|report62784.xml|report3186.xml|report15370.xml|report23192.xml|report76921.xml|report23562.xml|report71432.xml|report25743.xml|report1360.xml|re…	11:38:14
1000010066	U010	2	35	breast cancer, DCIS	breast cancer|dcis	breast cancer|dcis	OFF	breast cancer|dcis	report59261.xml|report27007.xml|report53477.xml|report53832.xml|report93368.xml|report20151.xml|report56112.xml|report15369.xml|report67080.xml|report13939.xml|report45399.xml|report10617.xml|report1700.xml|report10567.xml|report43396.xml|report53565.xml|report62784.xml|report3186.xml|report15370.xml|report23192.xml|report76921.xml|report23562.xml|report71432.xml|report25743.xml|report1360.xml|re…	11:38:14
1000010068	U010	2	36	breast cancer, DCIS	breast cancer|dcis	breast cancer|dcis	OFF	breast cancer|dcis	report59261.xml|report27007.xml|report53477.xml|report53832.xml|report93368.xml|report20151.xml|report56112.xml|report15369.xml|report67080.xml|report13939.xml|report45399.xml|report10617.xml|report1700.xml|report10567.xml|report43396.xml|report53565.xml|report62784.xml|report3186.xml|report15370.xml|report23192.xml|report76921.xml|report23562.xml|report71432.xml|report25743.xml|report1360.xml|re…	11:38:15
1000010072	U010	2	37	breast cancer, DCIS	breast cancer|dcis	breast cancer|dcis	OFF	breast cancer|dcis	report59261.xml|report27007.xml|report53477.xml|report53832.xml|report93368.xml|report20151.xml|report56112.xml|report15369.xml|report67080.xml|report13939.xml|report45399.xml|report10617.xml|report1700.xml|report10567.xml|report43396.xml|report53565.xml|report62784.xml|report3186.xml|report15370.xml|report23192.xml|report76921.xml|report23562.xml|report71432.xml|report25743.xml|report1360.xml|re…	11:38:15
1000010074	U010	2	38	breast cancer, DCIS	breast cancer|dcis	breast cancer|dcis	OFF	breast cancer|dcis	report59261.xml|report27007.xml|report53477.xml|report53832.xml|report93368.xml|report20151.xml|report56112.xml|report15369.xml|report67080.xml|report13939.xml|report45399.xml|report10617.xml|report1700.xml|report10567.xml|report43396.xml|report53565.xml|report62784.xml|report3186.xml|report15370.xml|report23192.xml|report76921.xml|report23562.xml|report71432.xml|report25743.xml|report1360.xml|re…	11:38:16
1000010077	U010	2	39	breast cancer, DCIS	breast cancer|dcis	breast cancer|dcis	OFF	breast cancer|dcis	report59261.xml|report27007.xml|report53477.xml|report53832.xml|report93368.xml|report20151.xml|report56112.xml|report15369.xml|report67080.xml|report13939.xml|report45399.xml|report10617.xml|report1700.xml|report10567.xml|report43396.xml|report53565.xml|report62784.xml|report3186.xml|report15370.xml|report23192.xml|report76921.xml|report23562.xml|report71432.xml|report25743.xml|report1360.xml|re…	11:38:16
1000010080	U010	2	40	breast cancer, DCIS	breast cancer|dcis	breast cancer|dcis	ON	breast cancer|bc|breast ca|breast carcinoma|carcinoma breast|mammary carcinoma|breast tumor|brca|br ca|breast cancer diagnosis|dcis|ductal carcinoma in situ|dci|carcinoma in situ	report27007.xml|report59261.xml|report19568.xml|report20151.xml|report79572.xml|report53477.xml|report79571.xml|report72215.xml|report36.xml|report24134.xml|report7574.xml|report20668.xml|report80707.xml|report60210.xml|report80945.xml|report48155.xml|report54214.xml|report11567.xml|report64982.xml|report46873.xml|report62746.xml|report51828.xml|report20150.xml|report1952.xml|report40777.xml|repo…	11:38:17
1000010085	U010	2	41	breast cancer, DCIS	breast cancer|dcis	breast cancer|dcis	OFF	breast cancer|dcis	report59261.xml|report27007.xml|report53477.xml|report53832.xml|report93368.xml|report20151.xml|report56112.xml|report15369.xml|report67080.xml|report13939.xml|report45399.xml|report10617.xml|report1700.xml|report10567.xml|report43396.xml|report53565.xml|report62784.xml|report3186.xml|report15370.xml|report23192.xml|report76921.xml|report23562.xml|report71432.xml|report25743.xml|report1360.xml|re…	11:38:18
1000010087	U010	2	42	breast cancer, DCIS	breast cancer|dcis	breast cancer|dcis	OFF	breast cancer|dcis	report59261.xml|report27007.xml|report53477.xml|report53832.xml|report93368.xml|report20151.xml|report56112.xml|report15369.xml|report67080.xml|report13939.xml|report45399.xml|report10617.xml|report1700.xml|report10567.xml|report43396.xml|report53565.xml|report62784.xml|report3186.xml|report15370.xml|report23192.xml|report76921.xml|report23562.xml|report71432.xml|report25743.xml|report1360.xml|re…	11:38:19
1000010088	U010	2	43	breast cancer, DCIS	breast cancer|dcis	breast cancer|dcis	OFF	breast cancer|dcis	report59261.xml|report27007.xml|report53477.xml|report53832.xml|report93368.xml|report20151.xml|report56112.xml|report15369.xml|report67080.xml|report13939.xml|report45399.xml|report10617.xml|report1700.xml|report10567.xml|report43396.xml|report53565.xml|report62784.xml|report3186.xml|report15370.xml|report23192.xml|report76921.xml|report23562.xml|report71432.xml|report25743.xml|report1360.xml|re…	11:38:19
1000010109	U010	2	44	breast cancer, DCIS	breast cancer|dcis	breast cancer|dcis	OFF	breast cancer|dcis	report59261.xml|report27007.xml|report53477.xml|report53832.xml|report93368.xml|report20151.xml|report56112.xml|report15369.xml|report67080.xml|report13939.xml|report45399.xml|report10617.xml|report1700.xml|report10567.xml|report43396.xml|report53565.xml|report62784.xml|report3186.xml|report15370.xml|report23192.xml|report76921.xml|report23562.xml|report71432.xml|report25743.xml|report1360.xml|re…	11:39:16
1000010141	U010	3	1	smok, PTSD	smok|ptsd	ptsd	OFF	smok|ptsd	report91984.xml|report68827.xml|report70637.xml|report58580.xml|report1112.xml|report80722.xml|report40330.xml|report90935.xml|report30193.xml|report46918.xml|report65769.xml|report40331.xml|report96089.xml|report77751.xml|report77210.xml|report41986.xml|report76727.xml	11:40:00
1000010145	U010	3	2	smok, PTSD, tobacco	smok|ptsd|tobacco	ptsd|tobacco	OFF	smok|ptsd|tobacco	report91984.xml|report70637.xml|report58580.xml|report80722.xml|report46918.xml|report40331.xml|report68827.xml|report1112.xml|report40330.xml|report90935.xml|report30193.xml|report65769.xml|report96089.xml|report77751.xml|report77210.xml|report41986.xml|report76727.xml|report97607.xml|report18304.xml|report38172.xml|report87398.xml|report71426.xml|report22190.xml|report24773.xml|report55455.xml|…	11:40:17
1000010163	U010	3	3	smok, PTSD, tobacco	smok|ptsd|tobacco	ptsd|tobacco	OFF	smok|ptsd|tobacco	report91984.xml|report70637.xml|report58580.xml|report80722.xml|report46918.xml|report40331.xml|report68827.xml|report1112.xml|report40330.xml|report90935.xml|report30193.xml|report65769.xml|report96089.xml|report77751.xml|report77210.xml|report41986.xml|report76727.xml|report97607.xml|report18304.xml|report38172.xml|report87398.xml|report71426.xml|report22190.xml|report24773.xml|report55455.xml|…	11:40:48
1000010166	U010	3	4	smok, PTSD, tobacco	smok|ptsd|tobacco	ptsd|tobacco	OFF	smok|ptsd|tobacco	report91984.xml|report70637.xml|report58580.xml|report80722.xml|report46918.xml|report40331.xml|report68827.xml|report1112.xml|report40330.xml|report90935.xml|report30193.xml|report65769.xml|report96089.xml|report77751.xml|report77210.xml|report41986.xml|report76727.xml|report97607.xml|report18304.xml|report38172.xml|report87398.xml|report71426.xml|report22190.xml|report24773.xml|report55455.xml|…	11:40:48
1000010173	U010	3	5	smok, PTSD, tobacco	smok|ptsd|tobacco	ptsd|tobacco	OFF	smok|ptsd|tobacco	report91984.xml|report70637.xml|report58580.xml|report80722.xml|report46918.xml|report40331.xml|report68827.xml|report1112.xml|report40330.xml|report90935.xml|report30193.xml|report65769.xml|report96089.xml|report77751.xml|report77210.xml|report41986.xml|report76727.xml|report97607.xml|report18304.xml|report38172.xml|report87398.xml|report71426.xml|report22190.xml|report24773.xml|report55455.xml|…	11:40:49
1000010179	U010	3	6	smok, PTSD, tobacco	smok|ptsd|tobacco	ptsd|tobacco	OFF	smok|ptsd|tobacco	report91984.xml|report70637.xml|report58580.xml|report80722.xml|report46918.xml|report40331.xml|report68827.xml|report1112.xml|report40330.xml|report90935.xml|report30193.xml|report65769.xml|report96089.xml|report77751.xml|report77210.xml|report41986.xml|report76727.xml|report97607.xml|report18304.xml|report38172.xml|report87398.xml|report71426.xml|report22190.xml|report24773.xml|report55455.xml|…	11:40:49
1000010182	U010	3	7	smok, PTSD, tobacco	smok|ptsd|tobacco	ptsd|tobacco	ON	ptsd|posttraumatic stress disorder|post traumatic stress disorder|post-traumatic stress disorder|traumatic neuroses|neuroses, posttraumatic|posttraumatic stress disease|posttraumatic stress syndrome|pts|posttraumatic stress|post-traumatic stress syndrome|tobacco|cigars|tob|pack years|second hand smoke|cigarettes per day|smoke|smkoing|smoking|cigarette|pack-year|smoker|tobacco product|smoked|pack-…	report89740.xml|report65837.xml|report22462.xml|report68827.xml|report39061.xml|report16181.xml|report39297.xml|report80722.xml|report80723.xml|report35140.xml|report13972.xml|report56579.xml|report91984.xml|report6936.xml|report35102.xml|report77206.xml|report54500.xml|report1112.xml|report40330.xml|report46918.xml|report2917.xml|report96089.xml|report58580.xml|report49758.xml|report8469.xml|rep…	11:40:50
1000010184	U010	3	8	smok, PTSD, tobacco	smok|ptsd|tobacco	ptsd|tobacco	OFF	smok|ptsd|tobacco	report91984.xml|report70637.xml|report58580.xml|report80722.xml|report46918.xml|report40331.xml|report68827.xml|report1112.xml|report40330.xml|report90935.xml|report30193.xml|report65769.xml|report96089.xml|report77751.xml|report77210.xml|report41986.xml|report76727.xml|report97607.xml|report18304.xml|report38172.xml|report87398.xml|report71426.xml|report22190.xml|report24773.xml|report55455.xml|…	11:40:50
1000010185	U010	3	9	smok, PTSD, tobacco	smok|ptsd|tobacco	ptsd|tobacco	OFF	smok|ptsd|tobacco	report91984.xml|report70637.xml|report58580.xml|report80722.xml|report46918.xml|report40331.xml|report68827.xml|report1112.xml|report40330.xml|report90935.xml|report30193.xml|report65769.xml|report96089.xml|report77751.xml|report77210.xml|report41986.xml|report76727.xml|report97607.xml|report18304.xml|report38172.xml|report87398.xml|report71426.xml|report22190.xml|report24773.xml|report55455.xml|…	11:40:50
1000010190	U010	3	10	smok, PTSD, tobacco	smok|ptsd|tobacco	ptsd|tobacco	OFF	smok|ptsd|tobacco	report91984.xml|report70637.xml|report58580.xml|report80722.xml|report46918.xml|report40331.xml|report68827.xml|report1112.xml|report40330.xml|report90935.xml|report30193.xml|report65769.xml|report96089.xml|report77751.xml|report77210.xml|report41986.xml|report76727.xml|report97607.xml|report18304.xml|report38172.xml|report87398.xml|report71426.xml|report22190.xml|report24773.xml|report55455.xml|…	11:40:51
1000010192	U010	3	11	smok, PTSD, tobacco	smok|ptsd|tobacco	ptsd|tobacco	ON	ptsd|posttraumatic stress disorder|post traumatic stress disorder|post-traumatic stress disorder|traumatic neuroses|neuroses, posttraumatic|posttraumatic stress disease|posttraumatic stress syndrome|pts|posttraumatic stress|post-traumatic stress syndrome|tobacco|cigars|tob|pack years|second hand smoke|cigarettes per day|smoke|smkoing|smoking|cigarette|pack-year|smoker|tobacco product|smoked|pack-…	report89740.xml|report65837.xml|report22462.xml|report68827.xml|report39061.xml|report16181.xml|report39297.xml|report80722.xml|report80723.xml|report35140.xml|report13972.xml|report56579.xml|report91984.xml|report6936.xml|report35102.xml|report77206.xml|report54500.xml|report1112.xml|report40330.xml|report46918.xml|report2917.xml|report96089.xml|report58580.xml|report49758.xml|report8469.xml|rep…	11:40:52
1000010193	U010	3	12	smok, PTSD, tobacco	smok|ptsd|tobacco	ptsd|tobacco	OFF	smok|ptsd|tobacco	report91984.xml|report70637.xml|report58580.xml|report80722.xml|report46918.xml|report40331.xml|report68827.xml|report1112.xml|report40330.xml|report90935.xml|report30193.xml|report65769.xml|report96089.xml|report77751.xml|report77210.xml|report41986.xml|report76727.xml|report97607.xml|report18304.xml|report38172.xml|report87398.xml|report71426.xml|report22190.xml|report24773.xml|report55455.xml|…	11:40:52
1000010241	U010	3	13	smok, PTSD, tobacco	smok|ptsd|tobacco	ptsd|tobacco	OFF	smok|ptsd|tobacco	report91984.xml|report70637.xml|report58580.xml|report80722.xml|report46918.xml|report40331.xml|report68827.xml|report1112.xml|report40330.xml|report90935.xml|report30193.xml|report65769.xml|report96089.xml|report77751.xml|report77210.xml|report41986.xml|report76727.xml|report97607.xml|report18304.xml|report38172.xml|report87398.xml|report71426.xml|report22190.xml|report24773.xml|report55455.xml|…	11:42:33
1000010246	U010	3	14	smok, PTSD, tobacco	smok|ptsd|tobacco	ptsd|tobacco	OFF	smok|ptsd|tobacco	report91984.xml|report70637.xml|report58580.xml|report80722.xml|report46918.xml|report40331.xml|report68827.xml|report1112.xml|report40330.xml|report90935.xml|report30193.xml|report65769.xml|report96089.xml|report77751.xml|report77210.xml|report41986.xml|report76727.xml|report97607.xml|report18304.xml|report38172.xml|report87398.xml|report71426.xml|report22190.xml|report24773.xml|report55455.xml|…	11:42:36
1000010249	U010	3	15	smok, PTSD, tobacco	smok|ptsd|tobacco	ptsd|tobacco	OFF	smok|ptsd|tobacco	report91984.xml|report70637.xml|report58580.xml|report80722.xml|report46918.xml|report40331.xml|report68827.xml|report1112.xml|report40330.xml|report90935.xml|report30193.xml|report65769.xml|report96089.xml|report77751.xml|report77210.xml|report41986.xml|report76727.xml|report97607.xml|report18304.xml|report38172.xml|report87398.xml|report71426.xml|report22190.xml|report24773.xml|report55455.xml|…	11:42:36
1000010252	U010	3	16	smok, PTSD, tobacco	smok|ptsd|tobacco	ptsd|tobacco	OFF	smok|ptsd|tobacco	report91984.xml|report70637.xml|report58580.xml|report80722.xml|report46918.xml|report40331.xml|report68827.xml|report1112.xml|report40330.xml|report90935.xml|report30193.xml|report65769.xml|report96089.xml|report77751.xml|report77210.xml|report41986.xml|report76727.xml|report97607.xml|report18304.xml|report38172.xml|report87398.xml|report71426.xml|report22190.xml|report24773.xml|report55455.xml|…	11:42:37
1000010257	U010	3	17	smok, PTSD, tobacco	smok|ptsd|tobacco	ptsd|tobacco	OFF	smok|ptsd|tobacco	report91984.xml|report70637.xml|report58580.xml|report80722.xml|report46918.xml|report40331.xml|report68827.xml|report1112.xml|report40330.xml|report90935.xml|report30193.xml|report65769.xml|report96089.xml|report77751.xml|report77210.xml|report41986.xml|report76727.xml|report97607.xml|report18304.xml|report38172.xml|report87398.xml|report71426.xml|report22190.xml|report24773.xml|report55455.xml|…	11:42:37
1000010261	U010	3	18	smok, PTSD, tobacco	smok|ptsd|tobacco	ptsd|tobacco	OFF	smok|ptsd|tobacco	report91984.xml|report70637.xml|report58580.xml|report80722.xml|report46918.xml|report40331.xml|report68827.xml|report1112.xml|report40330.xml|report90935.xml|report30193.xml|report65769.xml|report96089.xml|report77751.xml|report77210.xml|report41986.xml|report76727.xml|report97607.xml|report18304.xml|report38172.xml|report87398.xml|report71426.xml|report22190.xml|report24773.xml|report55455.xml|…	11:42:38
1000010263	U010	3	19	smok, PTSD, tobacco	smok|ptsd|tobacco	ptsd|tobacco	OFF	smok|ptsd|tobacco	report91984.xml|report70637.xml|report58580.xml|report80722.xml|report46918.xml|report40331.xml|report68827.xml|report1112.xml|report40330.xml|report90935.xml|report30193.xml|report65769.xml|report96089.xml|report77751.xml|report77210.xml|report41986.xml|report76727.xml|report97607.xml|report18304.xml|report38172.xml|report87398.xml|report71426.xml|report22190.xml|report24773.xml|report55455.xml|…	11:42:38
1000010264	U010	3	20	smok, PTSD, tobacco	smok|ptsd|tobacco	ptsd|tobacco	OFF	smok|ptsd|tobacco	report91984.xml|report70637.xml|report58580.xml|report80722.xml|report46918.xml|report40331.xml|report68827.xml|report1112.xml|report40330.xml|report90935.xml|report30193.xml|report65769.xml|report96089.xml|report77751.xml|report77210.xml|report41986.xml|report76727.xml|report97607.xml|report18304.xml|report38172.xml|report87398.xml|report71426.xml|report22190.xml|report24773.xml|report55455.xml|…	11:42:39
1000010267	U010	3	21	smok, PTSD, tobacco	smok|ptsd|tobacco	ptsd|tobacco	OFF	smok|ptsd|tobacco	report91984.xml|report70637.xml|report58580.xml|report80722.xml|report46918.xml|report40331.xml|report68827.xml|report1112.xml|report40330.xml|report90935.xml|report30193.xml|report65769.xml|report96089.xml|report77751.xml|report77210.xml|report41986.xml|report76727.xml|report97607.xml|report18304.xml|report38172.xml|report87398.xml|report71426.xml|report22190.xml|report24773.xml|report55455.xml|…	11:42:39
1000010272	U010	3	22	smok, PTSD, tobacco	smok|ptsd|tobacco	ptsd|tobacco	OFF	smok|ptsd|tobacco	report91984.xml|report70637.xml|report58580.xml|report80722.xml|report46918.xml|report40331.xml|report68827.xml|report1112.xml|report40330.xml|report90935.xml|report30193.xml|report65769.xml|report96089.xml|report77751.xml|report77210.xml|report41986.xml|report76727.xml|report97607.xml|report18304.xml|report38172.xml|report87398.xml|report71426.xml|report22190.xml|report24773.xml|report55455.xml|…	11:42:39
1000010274	U010	3	23	smok, PTSD, tobacco	smok|ptsd|tobacco	ptsd|tobacco	ON	ptsd|posttraumatic stress disorder|post traumatic stress disorder|post-traumatic stress disorder|traumatic neuroses|neuroses, posttraumatic|posttraumatic stress disease|posttraumatic stress syndrome|pts|posttraumatic stress|post-traumatic stress syndrome|tobacco|cigars|tob|pack years|second hand smoke|cigarettes per day|smoke|smkoing|smoking|cigarette|pack-year|smoker|tobacco product|smoked|pack-…	report89740.xml|report65837.xml|report22462.xml|report68827.xml|report39061.xml|report16181.xml|report39297.xml|report80722.xml|report80723.xml|report35140.xml|report13972.xml|report56579.xml|report91984.xml|report6936.xml|report35102.xml|report77206.xml|report54500.xml|report1112.xml|report40330.xml|report46918.xml|report2917.xml|report96089.xml|report58580.xml|report49758.xml|report8469.xml|rep…	11:42:40
1000010285	U010	3	24	smok, PTSD, tobacco	smok|ptsd|tobacco	ptsd|tobacco	OFF	smok|ptsd|tobacco	report91984.xml|report70637.xml|report58580.xml|report80722.xml|report46918.xml|report40331.xml|report68827.xml|report1112.xml|report40330.xml|report90935.xml|report30193.xml|report65769.xml|report96089.xml|report77751.xml|report77210.xml|report41986.xml|report76727.xml|report97607.xml|report18304.xml|report38172.xml|report87398.xml|report71426.xml|report22190.xml|report24773.xml|report55455.xml|…	11:42:50
1000010289	U010	3	25	smok, PTSD, tobacco	smok|ptsd|tobacco	ptsd|tobacco	OFF	smok|ptsd|tobacco	report91984.xml|report70637.xml|report58580.xml|report80722.xml|report46918.xml|report40331.xml|report68827.xml|report1112.xml|report40330.xml|report90935.xml|report30193.xml|report65769.xml|report96089.xml|report77751.xml|report77210.xml|report41986.xml|report76727.xml|report97607.xml|report18304.xml|report38172.xml|report87398.xml|report71426.xml|report22190.xml|report24773.xml|report55455.xml|…	11:42:51
1000010293	U010	3	26	smok, PTSD, tobacco	smok|ptsd|tobacco	ptsd|tobacco	OFF	smok|ptsd|tobacco	report91984.xml|report70637.xml|report58580.xml|report80722.xml|report46918.xml|report40331.xml|report68827.xml|report1112.xml|report40330.xml|report90935.xml|report30193.xml|report65769.xml|report96089.xml|report77751.xml|report77210.xml|report41986.xml|report76727.xml|report97607.xml|report18304.xml|report38172.xml|report87398.xml|report71426.xml|report22190.xml|report24773.xml|report55455.xml|…	11:42:51
1000010299	U010	3	27	smok, PTSD, tobacco	smok|ptsd|tobacco	ptsd|tobacco	OFF	smok|ptsd|tobacco	report91984.xml|report70637.xml|report58580.xml|report80722.xml|report46918.xml|report40331.xml|report68827.xml|report1112.xml|report40330.xml|report90935.xml|report30193.xml|report65769.xml|report96089.xml|report77751.xml|report77210.xml|report41986.xml|report76727.xml|report97607.xml|report18304.xml|report38172.xml|report87398.xml|report71426.xml|report22190.xml|report24773.xml|report55455.xml|…	11:42:52
1000010303	U010	3	28	smok, PTSD, tobacco	smok|ptsd|tobacco	ptsd|tobacco	OFF	smok|ptsd|tobacco	report91984.xml|report70637.xml|report58580.xml|report80722.xml|report46918.xml|report40331.xml|report68827.xml|report1112.xml|report40330.xml|report90935.xml|report30193.xml|report65769.xml|report96089.xml|report77751.xml|report77210.xml|report41986.xml|report76727.xml|report97607.xml|report18304.xml|report38172.xml|report87398.xml|report71426.xml|report22190.xml|report24773.xml|report55455.xml|…	11:42:52
1000010306	U010	3	29	smok, PTSD, tobacco	smok|ptsd|tobacco	ptsd|tobacco	OFF	smok|ptsd|tobacco	report91984.xml|report70637.xml|report58580.xml|report80722.xml|report46918.xml|report40331.xml|report68827.xml|report1112.xml|report40330.xml|report90935.xml|report30193.xml|report65769.xml|report96089.xml|report77751.xml|report77210.xml|report41986.xml|report76727.xml|report97607.xml|report18304.xml|report38172.xml|report87398.xml|report71426.xml|report22190.xml|report24773.xml|report55455.xml|…	11:42:53
[truncated: 1,469 more rows]
